# Supplementary material for: Ribosomal protein L24 mediates mammalian microRNA processing in an evolutionarily conserved manner
Source: Cell Mol Life Sci. 2024 Jan 23;81(1):55. doi: 10.1007/s00018-023-05088-w (PMC10805976; doi:10.1007/s00018-023-05088-w)
Supplement: Supplementary file 2 — Supplementary file2 (XLSX 39 KB) [file 18_2023_5088_MOESM2_ESM.xlsx]

## Sheet: Sheet1
Supplementary table 1: miR-608 predicted targets in human
Target gene	Representative transcript	Gene name	3P-seq tags + 5	Total sites	8mer sites	7mer-m8 sites	7mer-A1 sites	6mer sites	Representative miRNA	Cumulative weighted context++ score	Total context++ score
BRD4	ENST00000263377.2	bromodomain containing 4	849	5	1	3	1	1	hsa-miR-608	-3.05	-3.76
TNFRSF13C	ENST00000291232.3	tumor necrosis factor receptor superfamily, member 13C	36	14	13	0	1	1	hsa-miR-608	-2.65	-5.26
ENTPD2	ENST00000355097.2	ectonucleoside triphosphate diphosphohydrolase 2	8	7	2	5	0	0	hsa-miR-608	-2.62	-2.62
IQSEC2	ENST00000375365.2	IQ motif and Sec7 domain 2	5	7	2	5	0	3	hsa-miR-608	-2.61	-2.71
NACC1	ENST00000292431.4	nucleus accumbens associated 1, BEN and BTB (POZ) domain containing	337	7	2	5	0	3	hsa-miR-608	-2.37	-2.62
NFIC	ENST00000346156.5	nuclear factor I/C (CCAAT-binding transcription factor)	26	17	4	11	2	7	hsa-miR-608	-2.14	-3.93
LHPP	ENST00000368839.1	phospholysine phosphohistidine inorganic pyrophosphate phosphatase	2365	7*	1	5	0	1	hsa-miR-4651	-2.07	-2.14
SSBP3	ENST00000417664.2	single stranded DNA binding protein 3	1474	5	3	1	1	0	hsa-miR-4651	-1.94	-2.14
KMT2D	ENST00000301067.7	lysine (K)-specific methyltransferase 2D	78	5	2	3	0	2	hsa-miR-608	-1.92	-1.98
FAM107A	ENST00000464064.1	family with sequence similarity 107, member A	12	5	3	0	2	2	hsa-miR-608	-1.79	-1.79
THRA	ENST00000450525.2	thyroid hormone receptor, alpha	547	7	5	2	0	5	hsa-miR-608	-1.76	-2.51
TFE3	ENST00000315869.7	transcription factor binding to IGHM enhancer 3	20	5	1	3	1	1	hsa-miR-608	-1.75	-1.75
DAGLA	ENST00000257215.5	diacylglycerol lipase, alpha	1262	8	3	5	0	4	hsa-miR-608	-1.72	-1.72
FAM219A	ENST00000379089.1	family with sequence similarity 219, member A	13	7	2	3	2	0	hsa-miR-608	-1.65	-1.65
FOXO6	ENST00000372591.1	forkhead box O6	26	5	1	4	0	0	hsa-miR-4651	-1.64	-1.64
CCL21	ENST00000259607.2	chemokine (C-C motif) ligand 21	5	3	2	0	1	0	hsa-miR-608	-1.58	-1.58
CPLX2	ENST00000359546.4	complexin 2	5	7	2	3	2	5	hsa-miR-608	-1.58	-1.58
SOD3	ENST00000382120.3	superoxide dismutase 3, extracellular	5	3	2	1	0	1	hsa-miR-608	-1.55	-1.55
S100A1	ENST00000292169.1	S100 calcium binding protein A1	11	3	1	1	1	0	hsa-miR-608	-1.51	-1.51
LSMEM2	ENST00000316436.3	leucine-rich single-pass membrane protein 2	7	4	3	1	0	0	hsa-miR-608	-1.49	-1.49
ONECUT3	ENST00000382349.4	one cut homeobox 3	5	9	2	4	3	3	hsa-miR-608	-1.48	-1.48
TTBK1	ENST00000259750.4	tau tubulin kinase 1	7	5	2	1	2	2	hsa-miR-608	-1.47	-1.47
MIER2	ENST00000264819.4	mesoderm induction early response 1, family member 2	137	4	2	1	1	1	hsa-miR-4651	-1.46	-1.46
FBXO46	ENST00000317683.3	F-box protein 46	197	5	1	2	2	0	hsa-miR-608	-1.43	-1.46
TNS4	ENST00000254051.6	tensin 4	40	4	1	2	1	3	hsa-miR-608	-1.43	-1.93
SPATA33	ENST00000301031.4	spermatogenesis associated 33	185	3	3	0	0	1	hsa-miR-4651	-1.39	-1.63
CTC-260F20.3	ENST00000555938.1	Uncharacterized protein	5	3	2	1	0	0	hsa-miR-4651	-1.39	-1.39
NOVA2	ENST00000263257.5	neuro-oncological ventral antigen 2	7	12	3	7	2	3	hsa-miR-608	-1.38	-3.2
ELAVL3	ENST00000359227.3	ELAV like neuron-specific RNA binding protein 3	5	9	3	6	0	3	hsa-miR-608	-1.38	-1.38
ASIC1	ENST00000228468.4	acid-sensing (proton-gated) ion channel 1	111	3	3	0	0	1	hsa-miR-4651	-1.38	-1.43
RAB3IL1	ENST00000394836.2	RAB3A interacting protein (rabin3)-like 1	157	3	2	1	0	1	hsa-miR-608	-1.37	-1.37
PRIMA1	ENST00000393140.1	proline rich membrane anchor 1	5	6	2	3	1	0	hsa-miR-608	-1.35	-1.35
NME4	ENST00000219479.2	NME/NM23 nucleoside diphosphate kinase 4	4249	2	2	0	0	0	hsa-miR-4651	-1.34	-1.34
SLC25A23	ENST00000301454.4	solute carrier family 25 (mitochondrial carrier; phosphate carrier), member 23	5	6	1	2	3	1	hsa-miR-608	-1.33	-1.33
PVRL1	ENST00000264025.3	poliovirus receptor-related 1 (herpesvirus entry mediator C)	50	5	2	2	1	2	hsa-miR-608	-1.32	-1.62
ZC3H7B	ENST00000352645.4	zinc finger CCCH-type containing 7B	888	6	1	4	1	1	hsa-miR-608	-1.31	-1.32
HIVEP3	ENST00000372583.1	human immunodeficiency virus type I enhancer binding protein 3	84	5	3	1	1	2	hsa-miR-608	-1.31	-1.31
SEPT9	ENST00000431235.2	septin 9	7738	5	1	4	0	0	hsa-miR-608	-1.28	-1.28
C1QTNF1	ENST00000392445.2	C1q and tumor necrosis factor related protein 1	74	5	2	2	1	0	hsa-miR-608	-1.28	-1.28
GJB4	ENST00000339480.1	gap junction protein, beta 4, 30.3kDa	5	4	2	1	1	2	hsa-miR-608	-1.28	-1.28
FOXP4	ENST00000373063.3	forkhead box P4	228	8	1	7	0	3	hsa-miR-608	-1.27	-1.35
VAMP2	ENST00000404970.3	vesicle-associated membrane protein 2 (synaptobrevin 2)	1840	2	2	0	0	3	hsa-miR-608	-1.26	-1.27
TTYH3	ENST00000258796.7	tweety family member 3	188	3	3	0	0	5	hsa-miR-4651	-1.26	-1.26
MUC5B	ENST00000447027.1	mucin 5B, oligomeric mucus/gel-forming	5	1	0	1	0	1	hsa-miR-608	-1.25	-1.25
PPP1R9B	ENST00000316878.6	protein phosphatase 1, regulatory subunit 9B	120	7	2	4	1	1	hsa-miR-608	-1.24	-1.24
C10orf91	ENST00000392630.3	chromosome 10 open reading frame 91	5	2	0	0	2	0	hsa-miR-608	-1.23	-1.23
CYP2W1	ENST00000340150.6	cytochrome P450, family 2, subfamily W, polypeptide 1	5	5	1	4	0	2	hsa-miR-608	-1.22	-1.22
TEX35	ENST00000367642.3	testis expressed 35	5	2	1	1	0	3	hsa-miR-608	-1.22	-1.22
OLFM2	ENST00000264833.4	olfactomedin 2	65	4	0	4	0	0	hsa-miR-608	-1.21	-1.21
KCNC3	ENST00000376959.2	potassium voltage-gated channel, Shaw-related subfamily, member 3	5	4	2	1	1	6	hsa-miR-608	-1.21	-1.22
SCRT1	ENST00000332135.4	scratch homolog 1, zinc finger protein (Drosophila)	5	9	2	7	0	3	hsa-miR-4651	-1.21	-1.21
MEOX1	ENST00000329168.3	mesenchyme homeobox 1	5	2	2	0	0	0	hsa-miR-608	-1.21	-1.21
BCL2L1	ENST00000376062.2	BCL2-like 1	7726	4	1	2	1	0	hsa-miR-608	-1.21	-1.21
ZBED3	ENST00000255198.2	zinc finger, BED-type containing 3	399	5	2	2	1	0	hsa-miR-608	-1.2	-1.39
HSPG2	ENST00000374695.3	heparan sulfate proteoglycan 2	616	3	2	1	0	2	hsa-miR-608	-1.2	-1.3
LDB3	ENST00000542786.1	LIM domain binding 3	33	4	2	1	1	0	hsa-miR-608	-1.18	-1.18
HDGFL1	ENST00000510882.2	hepatoma derived growth factor-like 1	5	3	2	1	0	2	hsa-miR-4651	-1.18	-1.18
C6orf223	ENST00000439969.2	chromosome 6 open reading frame 223	17	4	2	1	1	1	hsa-miR-608	-1.18	-1.62
MDGA1	ENST00000297153.7	MAM domain containing glycosylphosphatidylinositol anchor 1	240	7	2	4	1	1	hsa-miR-608	-1.17	-1.19
C1orf233	ENST00000422725.1	chromosome 1 open reading frame 233	210	5	1	3	1	1	hsa-miR-608	-1.17	-1.17
FAM222B	ENST00000582266.1	family with sequence similarity 222, member B	100	3	1	2	0	2	hsa-miR-608	-1.16	-1.16
FCER2	ENST00000360067.4	Fc fragment of IgE, low affinity II, receptor for (CD23)	5	5	0	0	5	0	hsa-miR-608	-1.15	-1.15
MAPRE2	ENST00000436190.2	microtubule-associated protein, RP/EB family, member 2	361	4	2	1	1	0	hsa-miR-4651	-1.15	-1.18
TMEM150A	ENST00000306353.3	transmembrane protein 150A	814	2	2	0	0	0	hsa-miR-4651	-1.15	-1.16
MID1IP1	ENST00000336949.6	MID1 interacting protein 1	356	3	2	1	0	1	hsa-miR-608	-1.15	-1.15
ENDOV	ENST00000323854.5	endonuclease V	79	4	1	3	0	0	hsa-miR-4651	-1.14	-1.14
KLF16	ENST00000250916.4	Kruppel-like factor 16	5	5	2	3	0	2	hsa-miR-4651	-1.14	-1.14
XKR7	ENST00000562532.2	XK, Kell blood group complex subunit-related family, member 7	5	6	1	3	2	2	hsa-miR-608	-1.13	-1.13
PLP2	ENST00000376327.5	proteolipid protein 2 (colonic epithelium-enriched)	463	2	1	1	0	0	hsa-miR-4651	-1.11	-1.11
ELN	ENST00000252034.7	elastin	445	4	3	1	0	0	hsa-miR-608	-1.11	-1.11
C22orf26	ENST00000396008.2	chromosome 22 open reading frame 26	5	3	2	1	0	0	hsa-miR-4651	-1.1	-1.1
UNC5B	ENST00000335350.6	unc-5 homolog B (C. elegans)	90	5	1	4	0	0	hsa-miR-608	-1.1	-1.1
SLC27A5	ENST00000594786.1	solute carrier family 27 (fatty acid transporter), member 5	136	2	1	1	0	0	hsa-miR-608	-1.1	-1.1
ZNF584	ENST00000599238.1	zinc finger protein 584	282	2	2	0	0	0	hsa-miR-608	-1.1	-1.1
SLC7A8	ENST00000469263.1	solute carrier family 7 (amino acid transporter light chain, L system), member 8	15	5	2	2	1	1	hsa-miR-4651	-1.09	-1.09
ZFP36L1	ENST00000555997.1	ZFP36 ring finger protein-like 1	231	4	1	3	0	1	hsa-miR-608	-1.09	-1.16
RASL10B	ENST00000268864.3	RAS-like, family 10, member B	1495	3	2	1	0	2	hsa-miR-608	-1.09	-1.11
RHOXF2B	ENST00000371402.2	Rhox homeobox family, member 2B	5	4	0	2	2	0	hsa-miR-608	-1.08	-1.08
KIF21B	ENST00000332129.2	kinesin family member 21B	12	7	1	3	3	3	hsa-miR-608	-1.08	-1.08
CEMP1	ENST00000382350.1	cementum protein 1	5	3	1	0	2	1	hsa-miR-608	-1.08	-1.08
FOXI1	ENST00000449804.2	forkhead box I1	5	2	2	0	0	1	hsa-miR-4651	-1.08	-1.08
HVCN1	ENST00000242607.8	hydrogen voltage-gated channel 1	8	2	2	0	0	0	hsa-miR-608	-1.07	-1.07
CYB5R3	ENST00000361740.4	cytochrome b5 reductase 3	542	4	1	1	2	2	hsa-miR-608	-1.06	-1.34
C5orf20	ENST00000503143.2	chromosome 5 open reading frame 20	5	5	0	5	0	0	hsa-miR-4651	-1.05	-1.05
CALB2	ENST00000349553.5	calbindin 2	5	3	1	2	0	0	hsa-miR-608	-1.05	-1.05
TPM2	ENST00000378300.5	tropomyosin 2 (beta)	9695	3	2	1	0	0	hsa-miR-608	-1.05	-1.05
ZFHX2	ENST00000419474.3	zinc finger homeobox 2	7	5	1	2	2	0	hsa-miR-608	-1.05	-2.09
MTSS1L	ENST00000338779.6	metastasis suppressor 1-like	2982	5	2	3	0	0	hsa-miR-608	-1.04	-1.05
GIT1	ENST00000579937.1	G protein-coupled receptor kinase interacting ArfGAP 1	18	4	1	3	0	0	hsa-miR-608	-1.03	-1.19
ARF3	ENST00000256682.4	ADP-ribosylation factor 3	1093	3	1	1	1	1	hsa-miR-608	-1.03	-1.15
TFAP4	ENST00000204517.6	transcription factor AP-4 (activating enhancer binding protein 4)	13	3	1	1	1	0	hsa-miR-608	-1.03	-1.03
SLC8A2	ENST00000236877.6	solute carrier family 8 (sodium/calcium exchanger), member 2	5	3	1	1	1	2	hsa-miR-608	-1.03	-1.03
SIX3	ENST00000260653.3	SIX homeobox 3	15	3	2	0	1	0	hsa-miR-4651	-1.02	-1.04
ACBD4	ENST00000398322.3	acyl-CoA binding domain containing 4	10	3	1	2	0	0	hsa-miR-4651	-1.01	-1.01
AC074212.3	ENST00000457052.2	Uncharacterized protein	5	2	1	1	0	1	hsa-miR-608	-1.01	-1.01
CDKN1A	ENST00000244741.5	cyclin-dependent kinase inhibitor 1A (p21, Cip1)	1458	4	1	3	0	1	hsa-miR-608	-1.01	-1.04
FAM155B	ENST00000252338.4	family with sequence similarity 155, member B	21	3	2	1	0	1	hsa-miR-608	-1	-1
HIST2H2BF	ENST00000427880.2	histone cluster 2, H2bf	5	2	1	1	0	0	hsa-miR-608	-1	-1
WNT7B	ENST00000339464.4	wingless-type MMTV integration site family, member 7B	40	5	1	3	1	1	hsa-miR-608	-1	-1
CDSN	ENST00000376288.2	corneodesmosin	5	2	1	1	0	2	hsa-miR-608	-0.99	-0.99
FAM177B	ENST00000445590.2	family with sequence similarity 177, member B	5	2	1	1	0	0	hsa-miR-4651	-0.99	-0.99
SLC25A22	ENST00000320230.5	solute carrier family 25 (mitochondrial carrier: glutamate), member 22	319	3	2	0	1	2	hsa-miR-608	-0.98	-0.98
PCP4L1	ENST00000504449.1	Purkinje cell protein 4 like 1	23	3	1	2	0	0	hsa-miR-608	-0.98	-1.1
BCL9L	ENST00000334801.3	B-cell CLL/lymphoma 9-like	91	4	1	2	1	3	hsa-miR-608	-0.98	-1.91
TMEM105	ENST00000332900.1	transmembrane protein 105	5	3	2	1	0	1	hsa-miR-4651	-0.97	-0.97
NXNL1	ENST00000301944.2	nucleoredoxin-like 1	5	2	1	1	0	0	hsa-miR-4651	-0.97	-0.97
MKNK2	ENST00000591601.1	MAP kinase interacting serine/threonine kinase 2	215	4	1	3	0	3	hsa-miR-608	-0.97	-0.97
TIFAB	ENST00000537858.1	TRAF-interacting protein with forkhead-associated domain, family member B	5	6	0	5	1	0	hsa-miR-4651	-0.96	-0.96
TWIST2	ENST00000448943.2	twist basic helix-loop-helix transcription factor 2	5	2	1	1	0	0	hsa-miR-608	-0.96	-0.96
STX1B	ENST00000215095.5	syntaxin 1B	26	7	1	4	2	1	hsa-miR-4651	-0.96	-1.42
IL17REL	ENST00000389983.2	interleukin 17 receptor E-like	5	5	0	1	4	1	hsa-miR-608	-0.96	-0.96
HAPLN4	ENST00000291481.7	hyaluronan and proteoglycan link protein 4	16	4	1	2	1	3	hsa-miR-608	-0.95	-0.95
VSX2	ENST00000261980.2	visual system homeobox 2	5	3	1	1	1	1	hsa-miR-608	-0.95	-0.95
PRAF2	ENST00000376390.4	PRA1 domain family, member 2	1921	2	1	0	1	0	hsa-miR-4651	-0.95	-0.95
CSAG1	ENST00000370291.2	chondrosarcoma associated gene 1	5	2	1	0	1	1	hsa-miR-4651	-0.94	-0.94
TMEM92	ENST00000300433.3	transmembrane protein 92	46	3	1	1	1	0	hsa-miR-4651	-0.94	-0.94
SFTPA2	ENST00000372325.2	surfactant protein A2	5	4	1	1	2	0	hsa-miR-608	-0.94	-0.94
EIF5A	ENST00000336452.7	eukaryotic translation initiation factor 5A	756	2	1	1	0	0	hsa-miR-608	-0.94	-0.96
SH3GLB2	ENST00000372564.3	SH3-domain GRB2-like endophilin B2	535	4	0	2	2	0	hsa-miR-608	-0.94	-0.94
AGRN	ENST00000379370.2	agrin	11	3	0	2	1	1	hsa-miR-608	-0.94	-0.94
GLIS2	ENST00000262366.3	GLIS family zinc finger 2	17	5	0	3	2	2	hsa-miR-608	-0.94	-0.94
NEUROG3	ENST00000242462.4	neurogenin 3	5	2	1	1	0	0	hsa-miR-608	-0.94	-0.94
AL049747.1	ENST00000594060.1		5	2	1	1	0	0	hsa-miR-608	-0.93	-0.93
FASN	ENST00000306749.2	fatty acid synthase	37	6	4	1	1	3	hsa-miR-608	-0.92	-1.89
ZBTB7A	ENST00000322357.4	zinc finger and BTB domain containing 7A	37	9	4	4	1	8	hsa-miR-608	-0.92	-0.96
FBRS	ENST00000356166.6	fibrosin	1334	2	0	1	1	1	hsa-miR-608	-0.92	-0.94
SYNJ2BP	ENST00000256366.4	synaptojanin 2 binding protein	329	3	1	1	1	0	hsa-miR-4651	-0.92	-0.98
KCNAB2	ENST00000378097.1	potassium voltage-gated channel, shaker-related subfamily, beta member 2	67	4	0	4	0	2	hsa-miR-608	-0.91	-0.91
TMEM63B	ENST00000259746.9	transmembrane protein 63B	557	3	2	1	0	0	hsa-miR-608	-0.91	-0.91
DDA1	ENST00000359866.4	DET1 and DDB1 associated 1	76	3	1	2	0	1	hsa-miR-608	-0.91	-1.11
SECTM1	ENST00000269389.3	secreted and transmembrane 1	30	2	1	1	0	0	hsa-miR-608	-0.91	-0.91
SPRY4	ENST00000344120.4	sprouty homolog 4 (Drosophila)	110	4	2	2	0	2	hsa-miR-608	-0.9	-1.05
KCNE1L	ENST00000372101.2	KCNE1-like	9	3	0	2	1	1	hsa-miR-608	-0.9	-0.9
EPHA8	ENST00000166244.3	EPH receptor A8	5	5	2	3	0	1	hsa-miR-608	-0.9	-0.9
AF196779.12	ENST00000376358.3	Uncharacterized protein; WD repeat domain phosphoinositide-interacting protein 4	1921	2	1	0	1	0	hsa-miR-4651	-0.9	-0.9
WDR45	ENST00000553851.1	WD repeat domain 45	1921	2	1	0	1	0	hsa-miR-4651	-0.9	-0.9
EIF4EBP1	ENST00000338825.4	eukaryotic translation initiation factor 4E binding protein 1	121	3	1	1	1	0	hsa-miR-608	-0.9	-0.92
IGLON5	ENST00000270642.8	IgLON family member 5	5	2	2	0	0	0	hsa-miR-608	-0.9	-0.9
ZFR2	ENST00000262961.4	zinc finger RNA binding protein 2	5	3	1	1	1	3	hsa-miR-608	-0.89	-0.89
AGO1	ENST00000373204.4	argonaute RISC catalytic component 1	402	5	1	2	2	0	hsa-miR-608	-0.89	-0.98
FXYD7	ENST00000270310.2	FXYD domain containing ion transport regulator 7	5	2	1	0	1	1	hsa-miR-608	-0.89	-0.89
PRKACA	ENST00000308677.4	protein kinase, cAMP-dependent, catalytic, alpha	12	3	2	1	0	2	hsa-miR-608	-0.89	-1.13
PRKCG	ENST00000263431.3	protein kinase C, gamma	5	3	1	1	1	1	hsa-miR-608	-0.89	-0.89
PGAP2	ENST00000396993.4	post-GPI attachment to proteins 2	595	3	1	1	1	0	hsa-miR-608	-0.89	-0.89
TRIM3	ENST00000525074.1	tripartite motif containing 3	29	3	0	3	0	0	hsa-miR-4651	-0.89	-0.89
UBALD1	ENST00000590965.1	UBA-like domain containing 1	41	2	0	2	0	5	hsa-miR-608	-0.89	-0.89
TBC1D10B	ENST00000409939.3	TBC1 domain family, member 10B	174	4	2	2	0	0	hsa-miR-608	-0.88	-1.03
TIMM13	ENST00000215570.3	translocase of inner mitochondrial membrane 13 homolog (yeast)	5135	4	1	3	0	0	hsa-miR-4651	-0.88	-1.39
KCNIP2	ENST00000348850.5	Kv channel interacting protein 2	5	3	1	1	1	1	hsa-miR-608	-0.87	-0.87
SLC46A1	ENST00000440501.1	solute carrier family 46 (folate transporter), member 1	580	5	3	1	1	0	hsa-miR-4651	-0.87	-0.94
FLOT1	ENST00000376389.3	flotillin 1	809	2	1	1	0	0	hsa-miR-608	-0.87	-0.89
NF2	ENST00000347330.5	neurofibromin 2 (merlin)	828	5	1	4	0	2	hsa-miR-4651	-0.87	-0.96
ITFG3	ENST00000399932.3	integrin alpha FG-GAP repeat containing 3	1046	3	1	0	2	0	hsa-miR-608	-0.87	-0.87
APOC4	ENST00000419266.2	apolipoprotein C-IV	2245	2	1	1	0	0	hsa-miR-608	-0.87	-0.87
SCAMP4	ENST00000316097.8	secretory carrier membrane protein 4	223	3	0	2	1	3	hsa-miR-608	-0.86	-0.86
LYNX1	ENST00000395192.2	Ly6/neurotoxin 1	5	5	2	3	0	0	hsa-miR-4651	-0.86	-0.86
IGFBP5	ENST00000233813.4	insulin-like growth factor binding protein 5	10709	5	3	1	1	2	hsa-miR-608	-0.86	-1.27
FLJ27365	ENST00000360737.3	hsa-mir-4763	74	4	1	1	2	1	hsa-miR-608	-0.86	-0.89
CPLX4	ENST00000299721.3	complexin 4	5	3	0	3	0	0	hsa-miR-608	-0.86	-0.86
WDTC1	ENST00000319394.3	WD and tetratricopeptide repeats 1	137	3	1	2	0	1	hsa-miR-608	-0.86	-0.86
DLX3	ENST00000434704.2	distal-less homeobox 3	5	3	1	2	0	0	hsa-miR-608	-0.86	-0.86
RTN4R	ENST00000043402.7	reticulon 4 receptor	55	2	1	1	0	0	hsa-miR-608	-0.86	-0.86
TMEM61	ENST00000371268.3	transmembrane protein 61	20	1	1	0	0	0	hsa-miR-608	-0.86	-0.86
ADM2	ENST00000395738.2	adrenomedullin 2	129	3	1	0	2	3	hsa-miR-608	-0.86	-0.9
KCNQ4	ENST00000347132.5	potassium voltage-gated channel, KQT-like subfamily, member 4	46	4	0	2	2	0	hsa-miR-608	-0.86	-0.86
GP6	ENST00000417454.1	glycoprotein VI (platelet)	5	2	1	1	0	0	hsa-miR-4651	-0.86	-0.86
NKAIN1	ENST00000373736.2	Na+/K+ transporting ATPase interacting 1	10	4	1	2	1	1	hsa-miR-4651	-0.85	-0.85
ZNF609	ENST00000326648.3	zinc finger protein 609	103	5	2	2	1	0	hsa-miR-4651	-0.85	-0.85
RAVER1	ENST00000293677.6	ribonucleoprotein, PTB-binding 1	362	4	1	3	0	0	hsa-miR-608	-0.85	-0.85
PCDH1	ENST00000503492.1	protocadherin 1	30	8	1	7	0	1	hsa-miR-608	-0.85	-1.02
FP15737	ENST00000399967.3		67	2	1	1	0	0	hsa-miR-4651	-0.85	-0.85
CBX7	ENST00000216133.5	chromobox homolog 7	5	7	1	4	2	0	hsa-miR-4651	-0.85	-0.85
LDB1	ENST00000361198.5	LIM domain binding 1	61	4	0	3	1	0	hsa-miR-608	-0.85	-0.89
SFTPB	ENST00000519937.2	surfactant protein B	5	3	1	2	0	1	hsa-miR-608	-0.84	-0.85
CST2	ENST00000304725.2	cystatin SA	5	2	0	2	0	1	hsa-miR-608	-0.84	-0.84
PLA2G2F	ENST00000375102.3	phospholipase A2, group IIF	5	4	1	1	2	1	hsa-miR-608	-0.84	-0.84
GAST	ENST00000329402.3	gastrin	9	1	1	0	0	0	hsa-miR-4651	-0.84	-0.84
SYP	ENST00000263233.4	synaptophysin	15	4	0	3	1	0	hsa-miR-608	-0.84	-0.84
MRPS28	ENST00000521605.1	mitochondrial ribosomal protein S28	2728	2	0	2	0	0	hsa-miR-608	-0.84	-0.86
RP11-712L6.5	ENST00000524964.1	Uncharacterized protein	7	1	1	0	0	0	hsa-miR-608	-0.84	-0.84
P2RX2	ENST00000389110.3	purinergic receptor P2X, ligand-gated ion channel, 2	5	2	2	0	0	0	hsa-miR-608	-0.84	-0.84
ST8SIA2	ENST00000268164.3	ST8 alpha-N-acetyl-neuraminide alpha-2,8-sialyltransferase 2	9	4	2	0	2	1	hsa-miR-608	-0.84	-0.84
OXT	ENST00000217386.2	oxytocin/neurophysin I prepropeptide	23	1	1	0	0	0	hsa-miR-608	-0.84	-0.84
LHX6	ENST00000373755.2	LIM homeobox 6	196	3	1	2	0	0	hsa-miR-608	-0.84	-0.84
TBX6	ENST00000395224.2	T-box 6	23	3	0	3	0	0	hsa-miR-608	-0.83	-0.83
TNNI1	ENST00000361379.4	troponin I type 1 (skeletal, slow)	5	3	1	1	1	2	hsa-miR-608	-0.83	-0.84
VAC14	ENST00000261776.5	Vac14 homolog (S. cerevisiae)	58	2	1	1	0	0	hsa-miR-4651	-0.83	-0.83
CST1	ENST00000304749.2	cystatin SN	5	2	0	2	0	1	hsa-miR-608	-0.83	-0.83
SIRT6	ENST00000601488.1	sirtuin 6	10	4	0	2	2	0	hsa-miR-608	-0.83	-0.83
GJD3	ENST00000578689.1	gap junction protein, delta 3, 31.9kDa	0	3	1	1	1	1	hsa-miR-608	-0.83	-0.83
CFL1	ENST00000525451.2	cofilin 1 (non-muscle)	341	3	0	1	2	0	hsa-miR-608	-0.83	-0.83
MTMR14	ENST00000353332.5	myotubularin related protein 14	173	2	1	1	0	0	hsa-miR-608	-0.82	-0.82
FOXN4	ENST00000355216.1	forkhead box N4	16	2	1	0	1	1	hsa-miR-4651	-0.82	-0.85
MAP1A	ENST00000382031.1	microtubule-associated protein 1A	223	3	1	0	2	0	hsa-miR-608	-0.82	-0.82
WIPF3	ENST00000409290.1	WAS/WASL interacting protein family, member 3	168	1	1	0	0	2	hsa-miR-608	-0.82	-0.87
ETNK2	ENST00000367201.3	ethanolamine kinase 2	7	3	1	1	1	0	hsa-miR-608	-0.82	-0.82
S100A7A	ENST00000368729.4	S100 calcium binding protein A7A	5	3	1	1	1	0	hsa-miR-608	-0.82	-0.82
AL592284.1	ENST00000538264.1	Protein LOC642441	5	1	1	0	0	0	hsa-miR-4651	-0.82	-0.82
AC010327.2	ENST00000598855.1	Uncharacterized protein; cDNA FLJ45856 fis, clone OCBBF2025631	7	4	2	2	0	2	hsa-miR-608	-0.82	-0.82
C1QB	ENST00000509305.1	complement component 1, q subcomponent, B chain	5	2	0	2	0	0	hsa-miR-608	-0.82	-0.82
PAX5	ENST00000358127.4	paired box 5	5	5	2	2	1	1	hsa-miR-608	-0.82	-0.82
IL12RB1	ENST00000593993.2	interleukin 12 receptor, beta 1	5	3	1	2	0	1	hsa-miR-608	-0.82	-0.82
C5AR1	ENST00000355085.3	complement component 5a receptor 1	5	4	0	3	1	0	hsa-miR-608	-0.82	-0.82
ATXN7L1	ENST00000419735.3	ataxin 7-like 1	67	3	1	2	0	1	hsa-miR-608	-0.82	-0.82
KIAA1217	ENST00000396445.1	KIAA1217	320	2	2	0	0	1	hsa-miR-4651	-0.82	-0.83
IFI30	ENST00000407280.3	interferon, gamma-inducible protein 30	1011	1	1	0	0	0	hsa-miR-4651	-0.82	-0.82
COL20A1	ENST00000422202.1	collagen, type XX, alpha 1	5	6	1	4	1	1	hsa-miR-608	-0.81	-0.81
RP11-379H8.1	ENST00000568285.1	Uncharacterized protein	5	1	1	0	0	0	hsa-miR-4651	-0.81	-0.81
TOR2A	ENST00000458505.3	torsin family 2, member A	75	3	1	0	2	0	hsa-miR-608	-0.81	-0.81
AQP2	ENST00000199280.3	aquaporin 2 (collecting duct)	5	4	2	1	1	1	hsa-miR-4651	-0.81	-0.81
DCX	ENST00000356915.2	doublecortin	5	4	0	3	1	2	hsa-miR-608	-0.81	-0.81
PARM1	ENST00000513238.1	prostate androgen-regulated mucin-like protein 1	161	4	2	1	1	0	hsa-miR-4651	-0.81	-1.35
HCLS1	ENST00000314583.3	hematopoietic cell-specific Lyn substrate 1	6	2	1	1	0	0	hsa-miR-4651	-0.81	-0.81
DDX39B	ENST00000376177.2	DEAD (Asp-Glu-Ala-Asp) box polypeptide 39B	817	2	1	1	0	0	hsa-miR-4651	-0.8	-0.81
RHOJ	ENST00000316754.3	ras homolog family member J	118	2	1	0	1	0	hsa-miR-4651	-0.8	-0.8
ANKRD13B	ENST00000394859.3	ankyrin repeat domain 13B	72	4	0	4	0	0	hsa-miR-608	-0.8	-0.8
TTLL12	ENST00000216129.6	tubulin tyrosine ligase-like family, member 12	137	2	2	0	0	2	hsa-miR-608	-0.8	-1.18
RAC2	ENST00000249071.6	ras-related C3 botulinum toxin substrate 2 (rho family, small GTP binding protein Rac2)	38	2	1	1	0	1	hsa-miR-608	-0.8	-0.8
SYNGAP1	ENST00000418600.2	synaptic Ras GTPase activating protein 1	15	3	1	1	1	2	hsa-miR-608	-0.8	-0.8
MS4A15	ENST00000337911.4	membrane-spanning 4-domains, subfamily A, member 15	5	3	0	3	0	0	hsa-miR-608	-0.79	-0.79
KCNJ12	ENST00000583088.1	potassium inwardly-rectifying channel, subfamily J, member 12	9	5	2	3	0	2	hsa-miR-4651	-0.79	-0.79
C20orf27	ENST00000217195.8	chromosome 20 open reading frame 27	2687	2	1	1	0	0	hsa-miR-608	-0.79	-0.79
RFFL	ENST00000315249.7	ring finger and FYVE-like domain containing E3 ubiquitin protein ligase	670	2	1	1	0	3	hsa-miR-4651	-0.79	-0.97
MAF	ENST00000393350.1	v-maf avian musculoaponeurotic fibrosarcoma oncogene homolog	608	4	0	3	1	1	hsa-miR-4651	-0.79	-0.79
REXO1L1	ENST00000379010.2	REX1, RNA exonuclease 1 homolog (S. cerevisiae)-like 1	5	3	2	0	1	2	hsa-miR-4651	-0.79	-0.79
HSPB6	ENST00000587965.1	heat shock protein, alpha-crystallin-related, B6	121	2	1	1	0	2	hsa-miR-608	-0.79	-0.83
NXPH3	ENST00000328741.5	neurexophilin 3	65	3	1	2	0	1	hsa-miR-608	-0.78	-0.84
HOXC4	ENST00000430889.2	Homeobox protein Hox-C4	508	2	1	1	0	0	hsa-miR-608	-0.78	-0.78
ISY1-RAB43	ENST00000418265.1	ISY1-RAB43 readthrough	5	3	2	1	0	0	hsa-miR-608	-0.78	-0.78
MVB12B	ENST00000361171.3	multivesicular body subunit 12B	29	2	1	1	0	3	hsa-miR-608	-0.78	-0.78
C9orf116	ENST00000371789.3	chromosome 9 open reading frame 116	206	1	1	0	0	0	hsa-miR-608	-0.78	-0.78
MSRB1	ENST00000399753.2	methionine sulfoxide reductase B1	2102	3	1	2	0	1	hsa-miR-608	-0.77	-1.17
AZGP1	ENST00000411734.1	alpha-2-glycoprotein 1, zinc-binding	11	2	1	1	0	0	hsa-miR-4651	-0.77	-0.77
C3orf22	ENST00000318225.2	chromosome 3 open reading frame 22	5	1	1	0	0	0	hsa-miR-4651	-0.77	-0.77
CDC42EP4	ENST00000335793.3	CDC42 effector protein (Rho GTPase binding) 4	47	3	2	0	1	0	hsa-miR-608	-0.77	-0.91
GLIPR2	ENST00000396613.3	GLI pathogenesis-related 2	218	1	1	0	0	0	hsa-miR-4651	-0.77	-0.77
KLK12	ENST00000529888.1	kallikrein-related peptidase 12	5	2	0	2	0	0	hsa-miR-4651	-0.77	-0.77
VAMP5	ENST00000306384.4	vesicle-associated membrane protein 5	460	1	1	0	0	1	hsa-miR-608	-0.77	-0.77
SORBS3	ENST00000240123.7	sorbin and SH3 domain containing 3	1126	3	1	1	1	1	hsa-miR-608	-0.77	-0.77
NUMBL	ENST00000252891.4	numb homolog (Drosophila)-like	323	3	1	1	1	1	hsa-miR-608	-0.77	-0.9
C16orf58	ENST00000570164.1	chromosome 16 open reading frame 58	25	3	1	0	2	1	hsa-miR-4651	-0.76	-0.81
TTC9	ENST00000256367.2	tetratricopeptide repeat domain 9	39	5	0	4	1	0	hsa-miR-608	-0.76	-1
ATP5J2	ENST00000449683.1	ATP synthase, H+ transporting, mitochondrial Fo complex, subunit F2	4357	1	1	0	0	1	hsa-miR-4651	-0.76	-0.76
ADAMTS10	ENST00000595838.1	ADAM metallopeptidase with thrombospondin type 1 motif, 10	7	3	1	1	1	1	hsa-miR-4651	-0.76	-0.76
SFTPA1	ENST00000398636.3	surfactant protein A1	5	3	1	1	1	0	hsa-miR-608	-0.76	-0.76
NTSR1	ENST00000370501.3	neurotensin receptor 1 (high affinity)	37	4	0	4	0	1	hsa-miR-608	-0.75	-0.75
LMOD1	ENST00000367288.4	leiomodin 1 (smooth muscle)	148	4	2	1	1	1	hsa-miR-4651	-0.75	-1
RANBP3	ENST00000439268.2	RAN binding protein 3	908	3	2	0	1	1	hsa-miR-4651	-0.75	-1.08
B4GALT1	ENST00000379731.4	UDP-Gal:betaGlcNAc beta 1,4- galactosyltransferase, polypeptide 1	2265	4	1	1	2	0	hsa-miR-608	-0.75	-0.77
COX6B1	ENST00000246554.3	cytochrome c oxidase subunit VIb polypeptide 1 (ubiquitous)	1779	3	2	0	1	1	hsa-miR-608	-0.75	-1.41
MYL9	ENST00000279022.2	myosin, light chain 9, regulatory	1779	3	1	0	2	4	hsa-miR-608	-0.75	-1.58
ATXN2	ENST00000550104.1	ataxin 2	7	2	2	0	0	0	hsa-miR-4651	-0.75	-0.75
C1orf213	ENST00000335648.3	chromosome 1 open reading frame 213	49	2	1	1	0	0	hsa-miR-608	-0.74	-0.74
GPX3	ENST00000517973.1	glutathione peroxidase 3 (plasma)	1142	2	1	1	0	2	hsa-miR-608	-0.74	-0.75
ARHGEF1	ENST00000347545.4	Rho guanine nucleotide exchange factor (GEF) 1	392	5	0	5	0	2	hsa-miR-608	-0.74	-0.96
NTRK2	ENST00000395882.1	neurotrophic tyrosine kinase, receptor, type 2	48	4	2	2	0	0	hsa-miR-608	-0.74	-0.74
LCN1	ENST00000371781.3	lipocalin 1	5	2	0	2	0	1	hsa-miR-608	-0.74	-0.74
CTA-299D3.8	ENST00000407505.3	Uncharacterized protein	5	2	1	1	0	0	hsa-miR-608	-0.74	-0.74
DNAJC8	ENST00000263697.4	DnaJ (Hsp40) homolog, subfamily C, member 8	584	1	1	0	0	0	hsa-miR-608	-0.74	-0.74
SMDT1	ENST00000331479.3	single-pass membrane protein with aspartate-rich tail 1	567	1	1	0	0	0	hsa-miR-4651	-0.74	-0.74
ESAM	ENST00000278927.5	endothelial cell adhesion molecule	29	2	0	2	0	0	hsa-miR-4651	-0.74	-0.74
ALDH3A1	ENST00000395555.3	aldehyde dehydrogenase 3 family, member A1	140	2	0	1	1	0	hsa-miR-4651	-0.74	-0.74
TSPAN11	ENST00000261177.9	tetraspanin 11	27	4	0	2	2	1	hsa-miR-608	-0.74	-0.74
TPBGL	ENST00000562197.2	trophoblast glycoprotein-like	8	3	0	3	0	4	hsa-miR-608	-0.74	-0.74
SHB	ENST00000377707.3	Src homology 2 domain containing adaptor protein B	1436	2	1	1	0	1	hsa-miR-608	-0.73	-0.75
MGAT5	ENST00000409645.1	mannosyl (alpha-1,6-)-glycoprotein beta-1,6-N-acetyl-glucosaminyltransferase	1627	2	2	0	0	2	hsa-miR-4651	-0.73	-0.75
BCAS1	ENST00000371440.3	breast carcinoma amplified sequence 1	0	3	2	0	1	0	hsa-miR-608	-0.73	-0.73
EFNA2	ENST00000215368.2	ephrin-A2	83	5	0	1	4	0	hsa-miR-608	-0.73	-0.73
RSPO4	ENST00000217260.4	R-spondin 4	5	3	0	3	0	1	hsa-miR-4651	-0.73	-0.73
SUV420H2	ENST00000255613.3	suppressor of variegation 4-20 homolog 2 (Drosophila)	265	4	1	3	0	1	hsa-miR-608	-0.73	-0.73
CRABP1	ENST00000299529.6	cellular retinoic acid binding protein 1	164	2	0	2	0	0	hsa-miR-608	-0.73	-0.73
ATP1B2	ENST00000250111.4	ATPase, Na+/K+ transporting, beta 2 polypeptide	34	1	1	0	0	2	hsa-miR-4651	-0.73	-0.8
GATA5	ENST00000252997.2	GATA binding protein 5	7	2	2	0	0	0	hsa-miR-608	-0.73	-0.85
SOX12	ENST00000342665.2	SRY (sex determining region Y)-box 12	6341	5	0	3	2	4	hsa-miR-608	-0.72	-0.78
NGFR	ENST00000172229.3	nerve growth factor receptor	5	4	1	3	0	1	hsa-miR-4651	-0.72	-0.72
COL5A3	ENST00000264828.3	collagen, type V, alpha 3	5	4	0	3	1	0	hsa-miR-4651	-0.72	-0.72
SNAI1	ENST00000244050.2	snail family zinc finger 1	486	2	1	1	0	1	hsa-miR-608	-0.72	-0.72
ZNF415	ENST00000597503.1	zinc finger protein 415	38	1	1	0	0	0	hsa-miR-4651	-0.72	-0.72
MAZ	ENST00000219782.6	MYC-associated zinc finger protein (purine-binding transcription factor)	1711	2	1	1	0	0	hsa-miR-608	-0.72	-0.74
CADM3	ENST00000368125.4	cell adhesion molecule 3	5	4	0	3	1	0	hsa-miR-608	-0.72	-0.72
PCDHGA11	ENST00000398587.2	protocadherin gamma subfamily A, 11	145	3	2	1	0	1	hsa-miR-4651	-0.72	-0.74
TXLNA	ENST00000373610.3	taxilin alpha	564	4	2	1	1	0	hsa-miR-4651	-0.72	-0.74
HSD17B14	ENST00000263278.4	hydroxysteroid (17-beta) dehydrogenase 14	39	1	1	0	0	0	hsa-miR-4651	-0.72	-0.72
MNT	ENST00000174618.4	MNT, MAX dimerization protein	146	4	1	2	1	0	hsa-miR-608	-0.72	-0.8
RP11-1055B8.7	ENST00000307745.7	BAH and coiled-coil domain-containing protein 1	247	1	0	1	0	5	hsa-miR-608	-0.72	-0.72
NPTXR	ENST00000333039.2	neuronal pentraxin receptor	578	3	3	0	0	3	hsa-miR-4651	-0.72	-0.72
LL22NC03-63E9.3	ENST00000407120.1	Uncharacterized protein	5	2	1	1	0	0	hsa-miR-608	-0.72	-0.72
MIF	ENST00000215754.7	macrophage migration inhibitory factor (glycosylation-inhibiting factor)	1623	1	1	0	0	0	hsa-miR-608	-0.72	-0.75
PCDHGB1	ENST00000523390.1	protocadherin gamma subfamily B, 1	145	3	2	1	0	1	hsa-miR-4651	-0.71	-0.71
PCDHGB4	ENST00000519479.1	protocadherin gamma subfamily B, 4	145	3	2	1	0	1	hsa-miR-4651	-0.71	-0.71
FADS2	ENST00000257261.6	fatty acid desaturase 2	285	2	1	1	0	1	hsa-miR-608	-0.71	-0.74
PCDHGA1	ENST00000517417.1	protocadherin gamma subfamily A, 1	145	3	2	1	0	1	hsa-miR-4651	-0.71	-0.71
PCDHGB2	ENST00000522605.1	protocadherin gamma subfamily B, 2	145	3	2	1	0	1	hsa-miR-4651	-0.71	-0.71
PCDHGA7	ENST00000518325.1	protocadherin gamma subfamily A, 7	145	3	2	1	0	1	hsa-miR-4651	-0.71	-0.71
PCDHGA8	ENST00000398604.2	protocadherin gamma subfamily A, 8	145	3	2	1	0	1	hsa-miR-4651	-0.71	-0.71
PCDHGA3	ENST00000253812.6	protocadherin gamma subfamily A, 3	145	3	2	1	0	1	hsa-miR-4651	-0.71	-0.71
PCDHGA9	ENST00000573521.1	protocadherin gamma subfamily A, 9	145	3	2	1	0	1	hsa-miR-4651	-0.71	-0.71
PCDHGA4	ENST00000571252.1	protocadherin gamma subfamily A, 4	145	3	2	1	0	1	hsa-miR-4651	-0.71	-0.71
PCDHGB6	ENST00000520790.1	protocadherin gamma subfamily B, 6	145	3	2	1	0	1	hsa-miR-4651	-0.71	-0.71
PCDHGA6	ENST00000517434.1	protocadherin gamma subfamily A, 6	145	3	2	1	0	1	hsa-miR-4651	-0.71	-0.71
DCAF16	ENST00000382247.1	DDB1 and CUL4 associated factor 16	202	2	1	1	0	0	hsa-miR-4651	-0.71	-0.71
PCDHGA5	ENST00000518069.1	protocadherin gamma subfamily A, 5	145	3	2	1	0	1	hsa-miR-4651	-0.71	-0.71
PCDHGB7	ENST00000398594.2	protocadherin gamma subfamily B, 7	145	3	2	1	0	1	hsa-miR-4651	-0.71	-0.71
PCDHGB3	ENST00000576222.1	protocadherin gamma subfamily B, 3	145	3	2	1	0	1	hsa-miR-4651	-0.71	-0.71
PCDHGA2	ENST00000394576.2	protocadherin gamma subfamily A, 2	145	3	2	1	0	1	hsa-miR-4651	-0.71	-0.71
PCDHGA12	ENST00000252085.3	protocadherin gamma subfamily A, 12	145	3	2	1	0	1	hsa-miR-4651	-0.71	-0.71
CNIH2	ENST00000528852.1	cornichon family AMPA receptor auxiliary protein 2	158	3	0	3	0	2	hsa-miR-608	-0.71	-0.71
DNAJB5	ENST00000545841.1	DnaJ (Hsp40) homolog, subfamily B, member 5	379	3	1	2	0	0	hsa-miR-4651	-0.71	-0.71
ADCY9	ENST00000294016.3	adenylate cyclase 9	166	2	1	1	0	2	hsa-miR-4651	-0.71	-0.91
OTUD5	ENST00000156084.4	OTU domain containing 5	957	3	1	2	0	0	hsa-miR-608	-0.71	-0.71
PCDHGC3	ENST00000308177.3	protocadherin gamma subfamily C, 3	145	3	2	1	0	1	hsa-miR-4651	-0.71	-0.71
PCDHGC4	ENST00000306593.1	protocadherin gamma subfamily C, 4	145	3	2	1	0	1	hsa-miR-4651	-0.71	-0.71
PCDHGA10	ENST00000398610.2	protocadherin gamma subfamily A, 10	145	3	2	1	0	1	hsa-miR-4651	-0.71	-0.71
FOXH1	ENST00000377317.4	forkhead box H1	8	2	1	1	0	0	hsa-miR-608	-0.71	-0.71
PCDHGC5	ENST00000252087.1	protocadherin gamma subfamily C, 5	145	3	2	1	0	1	hsa-miR-4651	-0.71	-0.71
SETD1B	ENST00000267197.5	SET domain containing 1B	703	2	0	0	2	3	hsa-miR-608	-0.71	-0.71
NDFIP1	ENST00000253814.4	Nedd4 family interacting protein 1	2478	3	0	3	0	1	hsa-miR-608	-0.71	-0.73
ARAP1	ENST00000359373.5	ArfGAP with RhoGAP domain, ankyrin repeat and PH domain 1	253	2	0	0	2	1	hsa-miR-608	-0.71	-0.71
PRPS1	ENST00000372435.4	phosphoribosyl pyrophosphate synthetase 1	2966	1	1	0	0	0	hsa-miR-4651	-0.7	-0.7
NCDN	ENST00000356090.4	neurochondrin	654	3	0	2	1	0	hsa-miR-608	-0.7	-0.7
PSD	ENST00000020673.5	pleckstrin and Sec7 domain containing	5	2	0	2	0	0	hsa-miR-608	-0.7	-0.7
MARK2	ENST00000402010.2	MAP/microtubule affinity-regulating kinase 2	845	3	0	2	1	2	hsa-miR-608	-0.7	-0.7
DPCR1	ENST00000462446.1	diffuse panbronchiolitis critical region 1	5	3	1	1	1	0	hsa-miR-608	-0.7	-0.7
PABPN1	ENST00000397276.2	poly(A) binding protein, nuclear 1	110	3	1	2	0	1	hsa-miR-608	-0.7	-0.72
CYB561D1	ENST00000496961.1	cytochrome b561 family, member D1	105	3	0	3	0	1	hsa-miR-608	-0.7	-0.73
GYPC	ENST00000259254.4	glycophorin C (Gerbich blood group)	243	2	1	0	1	1	hsa-miR-4651	-0.7	-0.7
CTC-360G5.1	ENST00000571838.1	uncharacterized protein LOC643669 precursor	5	2	0	1	1	1	hsa-miR-4651	-0.7	-0.7
TOR4A	ENST00000357503.2	torsin family 4, member A	222	3	2	0	1	0	hsa-miR-4651	-0.7	-0.7
KCTD2	ENST00000322444.6	potassium channel tetramerization domain containing 2	3328	4	0	3	1	0	hsa-miR-608	-0.7	-0.7
TSPAN9	ENST00000537971.1	tetraspanin 9	1410	4	1	2	1	2	hsa-miR-608	-0.7	-1
ZNF362	ENST00000539719.1	zinc finger protein 362	27	3	1	1	1	1	hsa-miR-608	-0.7	-0.76
OGDH	ENST00000222673.5	oxoglutarate (alpha-ketoglutarate) dehydrogenase (lipoamide)	672	3	1	2	0	0	hsa-miR-608	-0.7	-0.7
IL23A	ENST00000228534.4	interleukin 23, alpha subunit p19	33	1	1	0	0	0	hsa-miR-4651	-0.7	-0.7
FZD8	ENST00000374694.1	frizzled family receptor 8	791	3	0	2	1	0	hsa-miR-608	-0.7	-0.7
HYOU1	ENST00000404233.3	hypoxia up-regulated 1	29	4	0	3	1	2	hsa-miR-608	-0.7	-0.7
SUMO3	ENST00000332859.6	small ubiquitin-like modifier 3	11677	3	1	2	0	0	hsa-miR-608	-0.7	-0.9
