# Supplementary material for: Ribosomal protein L24 mediates mammalian microRNA processing in an evolutionarily conserved manner
Source: Cell Mol Life Sci. 2024 Jan 23;81(1):55. doi: 10.1007/s00018-023-05088-w (PMC10805976; doi:10.1007/s00018-023-05088-w)
Supplement: Supplementary file 3 — Supplementary file3 (XLSX 20 KB) [file 18_2023_5088_MOESM3_ESM.xlsx]

## Sheet: Sheet1
Supplementary table 2: miR-608 predicted targets in mouse
Human ortholog of target gene	Gene name	Conserved sites				Links to sites in UTRs
		total	8mer	7mer-m8	7mer-1A
ANKRD52	ankyrin repeat domain 52	4	3	0	1	Sites in UTR
DNAJB5	DnaJ (Hsp40) homolog, subfamily B, member 5	3	3	0	0	Sites in UTR
RNF165	ring finger protein 165	3	2	1	0	Sites in UTR
SIX3	SIX homeobox 3	3	2	0	1	Sites in UTR
FOXP4	forkhead box P4	3	1	2	0	Sites in UTR
EPHA8	EPH receptor A8	2	2	0	0	Sites in UTR
KCNC4	potassium voltage-gated channel, Shaw-related subfamily, member 4	2	2	0	0	Sites in UTR
KRT71	keratin 71	2	1	1	0	Sites in UTR
PVRL1	poliovirus receptor-related 1 (herpesvirus entry mediator C)	2	1	1	0	Sites in UTR
SHB	Src homology 2 domain containing adaptor protein B	2	1	1	0	Sites in UTR
VAT1	vesicle amine transport protein 1 homolog (T. californica)	2	1	1	0	Sites in UTR
AAK1	AP2 associated kinase 1	2	1	0	1	Sites in UTR
PLEKHA6	pleckstrin homology domain containing, family A member 6	2	1	0	1	Sites in UTR
SHANK3	SH3 and multiple ankyrin repeat domains 3	2	1	0	1	Sites in UTR
CABP1	calcium binding protein 1	2	0	2	0	Sites in UTR
DAGLA	diacylglycerol lipase, alpha	2	0	2	0	Sites in UTR
ZNF385A	zinc finger protein 385A	2	0	2	0	Sites in UTR
ACCN2	amiloride-sensitive cation channel 2, neuronal	1	1	0	0	Sites in UTR
ACRBP	acrosin binding protein	1	1	0	0	Sites in UTR
ADAMTSL4	ADAMTS-like 4	1	1	0	0	Sites in UTR
AMOTL1	angiomotin like 1	1	1	0	0	Sites in UTR
ANTXR1	anthrax toxin receptor 1	1	1	0	0	Sites in UTR
AP1B1	adaptor-related protein complex 1, beta 1 subunit	1	1	0	0	Sites in UTR
ATP1B2	ATPase, Na+/K+ transporting, beta 2 polypeptide	1	1	0	0	Sites in UTR
ATXN7L3	ataxin 7-like 3	1	1	0	0	Sites in UTR
BCL2L13	BCL2-like 13 (apoptosis facilitator)	1	1	0	0	Sites in UTR
BEGAIN	brain-enriched guanylate kinase-associated homolog (rat)	1	1	0	0	Sites in UTR
BHLHB3	basic helix-loop-helix domain containing, class B, 3	1	1	0	0	Sites in UTR
BMF	Bcl2 modifying factor	1	1	0	0	Sites in UTR
BTBD14B	BTB (POZ) domain containing 14B	1	1	0	0	Sites in UTR
C1QL2	complement component 1, q subcomponent-like 2	1	1	0	0	Sites in UTR
C20orf27	chromosome 20 open reading frame 27	1	1	0	0	Sites in UTR
C7orf43	chromosome 7 open reading frame 43	1	1	0	0	Sites in UTR
CDC42BPG	CDC42 binding protein kinase gamma (DMPK-like)	1	1	0	0	Sites in UTR
CHP	calcium binding protein P22	1	1	0	0	Sites in UTR
CLCN6	chloride channel 6	1	1	0	0	Sites in UTR
CLDN1	claudin 1	1	1	0	0	Sites in UTR
CLIP3	CAP-GLY domain containing linker protein 3	1	1	0	0	Sites in UTR
CTDSPL	CTD (carboxy-terminal domain, RNA polymerase II, polypeptide A) small phosphatase-like	1	1	0	0	Sites in UTR
CTSA	cathepsin A	1	1	0	0	Sites in UTR
DDA1	DET1 and DDB1 associated 1	1	1	0	0	Sites in UTR
DISC1	disrupted in schizophrenia 1	1	1	0	0	Sites in UTR
DLG3	discs, large homolog 3 (neuroendocrine-dlg, Drosophila)	1	1	0	0	Sites in UTR
DNAJC8	DnaJ (Hsp40) homolog, subfamily C, member 8	1	1	0	0	Sites in UTR
DYM	dymeclin	1	1	0	0	Sites in UTR
EEF1A1	eukaryotic translation elongation factor 1 alpha 1	1	1	0	0	Sites in UTR
FAM78A	family with sequence similarity 78, member A	1	1	0	0	Sites in UTR
FBXO46	F-box protein 46	1	1	0	0	Sites in UTR
FOXO4	forkhead box O4	1	1	0	0	Sites in UTR
GIGYF1	GRB10 interacting GYF protein 1	1	1	0	0	Sites in UTR
GNAO1	guanine nucleotide binding protein (G protein), alpha activating activity polypeptide O	1	1	0	0	Sites in UTR
GTDC1	glycosyltransferase-like domain containing 1	1	1	0	0	Sites in UTR
IGFBP5	insulin-like growth factor binding protein 5	1	1	0	0	Sites in UTR
IL16	interleukin 16 (lymphocyte chemoattractant factor)	1	1	0	0	Sites in UTR
IRAK2	interleukin-1 receptor-associated kinase 2	1	1	0	0	Sites in UTR
KRT3	keratin 3	1	1	0	0	Sites in UTR
LASP1	LIM and SH3 protein 1	1	1	0	0	Sites in UTR
LGI3	leucine-rich repeat LGI family, member 3	1	1	0	0	Sites in UTR
LHFPL4	lipoma HMGIC fusion partner-like 4	1	1	0	0	Sites in UTR
LOC402665	hCG1651476	1	1	0	0	Sites in UTR
LPHN1	latrophilin 1	1	1	0	0	Sites in UTR
LRP4	low density lipoprotein receptor-related protein 4	1	1	0	0	Sites in UTR
MAPT	microtubule-associated protein tau	1	1	0	0	Sites in UTR
MAZ	MYC-associated zinc finger protein (purine-binding transcription factor)	1	1	0	0	Sites in UTR
MEOX1	mesenchyme homeobox 1	1	1	0	0	Sites in UTR
NCAN	neurocan	1	1	0	0	Sites in UTR
NFIA	nuclear factor I/A	1	1	0	0	Sites in UTR
NFIX	nuclear factor I/X (CCAAT-binding transcription factor)	1	1	0	0	Sites in UTR
NLGN2	neuroligin 2	1	1	0	0	Sites in UTR
PCDHGA1	protocadherin gamma subfamily A, 1	1	1	0	0	Sites in UTR
PCDHGA10	protocadherin gamma subfamily A, 10	1	1	0	0	Sites in UTR
PCDHGA11	protocadherin gamma subfamily A, 11	1	1	0	0	Sites in UTR
PCDHGA12	protocadherin gamma subfamily A, 12	1	1	0	0	Sites in UTR
PCDHGA2	protocadherin gamma subfamily A, 2	1	1	0	0	Sites in UTR
PCDHGA3	protocadherin gamma subfamily A, 3	1	1	0	0	Sites in UTR
PCDHGA4	protocadherin gamma subfamily A, 4	1	1	0	0	Sites in UTR
PCDHGA5	protocadherin gamma subfamily A, 5	1	1	0	0	Sites in UTR
PCDHGA6	protocadherin gamma subfamily A, 6	1	1	0	0	Sites in UTR
PCDHGA7	protocadherin gamma subfamily A, 7	1	1	0	0	Sites in UTR
PCDHGA8	protocadherin gamma subfamily A, 8	1	1	0	0	Sites in UTR
PCDHGA9	protocadherin gamma subfamily A, 9	1	1	0	0	Sites in UTR
PCDHGB1	protocadherin gamma subfamily B, 1	1	1	0	0	Sites in UTR
PCDHGB2	protocadherin gamma subfamily B, 2	1	1	0	0	Sites in UTR
PCDHGB3	protocadherin gamma subfamily B, 3	1	1	0	0	Sites in UTR
PCDHGB4	protocadherin gamma subfamily B, 4	1	1	0	0	Sites in UTR
PCDHGB5	protocadherin gamma subfamily B, 5	1	1	0	0	Sites in UTR
PCDHGB6	protocadherin gamma subfamily B, 6	1	1	0	0	Sites in UTR
PCDHGB7	protocadherin gamma subfamily B, 7	1	1	0	0	Sites in UTR
PCDHGC3	protocadherin gamma subfamily C, 3	1	1	0	0	Sites in UTR
PCDHGC4	protocadherin gamma subfamily C, 4	1	1	0	0	Sites in UTR
PCDHGC5	protocadherin gamma subfamily C, 5	1	1	0	0	Sites in UTR
PDE1B	phosphodiesterase 1B, calmodulin-dependent	1	1	0	0	Sites in UTR
PHB	prohibitin	1	1	0	0	Sites in UTR
PHF21A	PHD finger protein 21A	1	1	0	0	Sites in UTR
PHYHIP	phytanoyl-CoA 2-hydroxylase interacting protein	1	1	0	0	Sites in UTR
PNKD	paroxysmal nonkinesigenic dyskinesia	1	1	0	0	Sites in UTR
PPP1R16B	protein phosphatase 1, regulatory (inhibitor) subunit 16B	1	1	0	0	Sites in UTR
PPP1R9B	protein phosphatase 1, regulatory (inhibitor) subunit 9B	1	1	0	0	Sites in UTR
PRELP	proline/arginine-rich end leucine-rich repeat protein	1	1	0	0	Sites in UTR
PTGIR	prostaglandin I2 (prostacyclin) receptor (IP)	1	1	0	0	Sites in UTR
PTK2B	PTK2B protein tyrosine kinase 2 beta	1	1	0	0	Sites in UTR
PTPN11	protein tyrosine phosphatase, non-receptor type 11 (Noonan syndrome 1)	1	1	0	0	Sites in UTR
RABL3	RAB, member of RAS oncogene family-like 3	1	1	0	0	Sites in UTR
RAI1	retinoic acid induced 1	1	1	0	0	Sites in UTR
RASL10B	RAS-like, family 10, member B	1	1	0	0	Sites in UTR
RFX1	regulatory factor X, 1 (influences HLA class II expression)	1	1	0	0	Sites in UTR
RNASEH2C	ribonuclease H2, subunit C	1	1	0	0	Sites in UTR
RTN4R	reticulon 4 receptor	1	1	0	0	Sites in UTR
SAP30BP	SAP30 binding protein	1	1	0	0	Sites in UTR
SCN2B	sodium channel, voltage-gated, type II, beta	1	1	0	0	Sites in UTR
SEMA4G	sema domain, immunoglobulin domain (Ig), transmembrane domain (TM) and short cytoplasmic domain, (semaphorin) 4G	1	1	0	0	Sites in UTR
SLC13A3	solute carrier family 13 (sodium-dependent dicarboxylate transporter), member 3	1	1	0	0	Sites in UTR
SLC27A4	solute carrier family 27 (fatty acid transporter), member 4	1	1	0	0	Sites in UTR
SLC6A8	solute carrier family 6 (neurotransmitter transporter, creatine), member 8	1	1	0	0	Sites in UTR
SPTBN4	spectrin, beta, non-erythrocytic 4	1	1	0	0	Sites in UTR
SRF	serum response factor (c-fos serum response element-binding transcription factor)	1	1	0	0	Sites in UTR
SSBP3	single stranded DNA binding protein 3	1	1	0	0	Sites in UTR
STK35	serine/threonine kinase 35	1	1	0	0	Sites in UTR
SYT9	synaptotagmin IX	1	1	0	0	Sites in UTR
TCTA	T-cell leukemia translocation altered gene	1	1	0	0	Sites in UTR
TOM1L2	target of myb1-like 2 (chicken)	1	1	0	0	Sites in UTR
TP53INP2	tumor protein p53 inducible nuclear protein 2	1	1	0	0	Sites in UTR
UBE2W	ubiquitin-conjugating enzyme E2W (putative)	1	1	0	0	Sites in UTR
UBXD8	UBX domain containing 8	1	1	0	0	Sites in UTR
ZNF362	zinc finger protein 362	1	1	0	0	Sites in UTR
FZD8	frizzled homolog 8 (Drosophila)	2	0	1	1	Sites in UTR
APLNR	apelin receptor	1	0	1	0	Sites in UTR
C12orf61	chromosome 12 open reading frame 61	1	0	1	0	Sites in UTR
CDC42EP1	CDC42 effector protein (Rho GTPase binding) 1	1	0	1	0	Sites in UTR
CELSR1	cadherin, EGF LAG seven-pass G-type receptor 1 (flamingo homolog, Drosophila)	1	0	1	0	Sites in UTR
CHD3	chromodomain helicase DNA binding protein 3	1	0	1	0	Sites in UTR
CNIH2	cornichon homolog 2 (Drosophila)	1	0	1	0	Sites in UTR
ELFN2	extracellular leucine-rich repeat and fibronectin type III domain containing 2	1	0	1	0	Sites in UTR
ELL	elongation factor RNA polymerase II	1	0	1	0	Sites in UTR
FAIM2	Fas apoptotic inhibitory molecule 2	1	0	1	0	Sites in UTR
FBXW7	F-box and WD repeat domain containing 7	1	0	1	0	Sites in UTR
FLJ12529	pre-mRNA cleavage factor I, 59 kDa subunit	1	0	1	0	Sites in UTR
FMNL3	formin-like 3	1	0	1	0	Sites in UTR
GANAB	glucosidase, alpha; neutral AB	1	0	1	0	Sites in UTR
GIT1	G protein-coupled receptor kinase interactor 1	1	0	1	0	Sites in UTR
HCN2	hyperpolarization activated cyclic nucleotide-gated potassium channel 2	1	0	1	0	Sites in UTR
HOXC13	homeobox C13	1	0	1	0	Sites in UTR
KIAA2022	KIAA2022	1	0	1	0	Sites in UTR
LMX1B	LIM homeobox transcription factor 1, beta	1	0	1	0	Sites in UTR
LPCAT3	lysophosphatidylcholine acyltransferase 3	1	0	1	0	Sites in UTR
MDGA1	MAM domain containing glycosylphosphatidylinositol anchor 1	1	0	1	0	Sites in UTR
MEF2D	myocyte enhancer factor 2D	1	0	1	0	Sites in UTR
MLL2	myeloid/lymphoid or mixed-lineage leukemia 2	1	0	1	0	Sites in UTR
MRGPRF	MAS-related GPR, member F	1	0	1	0	Sites in UTR
NOVA2	neuro-oncological ventral antigen 2	1	0	1	0	Sites in UTR
NPAS4	neuronal PAS domain protein 4	1	0	1	0	Sites in UTR
NPTXR	neuronal pentraxin receptor	1	0	1	0	Sites in UTR
NUMBL	numb homolog (Drosophila)-like	1	0	1	0	Sites in UTR
PADI2	peptidyl arginine deiminase, type II	1	0	1	0	Sites in UTR
PLD3	phospholipase D family, member 3	1	0	1	0	Sites in UTR
RNF144A	ring finger protein 144A	1	0	1	0	Sites in UTR
SEPT6	septin 6	1	0	1	0	Sites in UTR
SLC32A1	solute carrier family 32 (GABA vesicular transporter), member 1	1	0	1	0	Sites in UTR
SMARCC2	SWI/SNF related, matrix associated, actin dependent regulator of chromatin, subfamily c, member 2	1	0	1	0	Sites in UTR
SMARCD1	SWI/SNF related, matrix associated, actin dependent regulator of chromatin, subfamily d, member 1	1	0	1	0	Sites in UTR
SPRY4	sprouty homolog 4 (Drosophila)	1	0	1	0	Sites in UTR
SYP	synaptophysin	1	0	1	0	Sites in UTR
TEGT	testis enhanced gene transcript (BAX inhibitor 1)	1	0	1	0	Sites in UTR
THSD7B	thrombospondin, type I, domain containing 7B	1	0	1	0	Sites in UTR
TMEM130	transmembrane protein 130	1	0	1	0	Sites in UTR
TMEM151A	transmembrane protein 151A	1	0	1	0	Sites in UTR
TMEM189	transmembrane protein 189	1	0	1	0	Sites in UTR
VWA3A	von Willebrand factor A domain containing 3A	1	0	1	0	Sites in UTR
WFIKKN2	WAP, follistatin/kazal, immunoglobulin, kunitz and netrin domain containing 2	1	0	1	0	Sites in UTR
WNT4	wingless-type MMTV integration site family, member 4	1	0	1	0	Sites in UTR
YPEL4	yippee-like 4 (Drosophila)	1	0	1	0	Sites in UTR
ZNF192	zinc finger protein 192	1	0	1	0	Sites in UTR
tcag7.1228	hypothetical protein FLJ25778	1	0	1	0	Sites in UTR
APC2	adenomatosis polyposis coli 2	1	0	0	1	Sites in UTR
ARHGEF1	Rho guanine nucleotide exchange factor (GEF) 1	1	0	0	1	Sites in UTR
ATP2B2	ATPase, Ca++ transporting, plasma membrane 2	1	0	0	1	Sites in UTR
ATRN	attractin	1	0	0	1	Sites in UTR
BACE1	beta-site APP-cleaving enzyme 1	1	0	0	1	Sites in UTR
C1orf21	chromosome 1 open reading frame 21	1	0	0	1	Sites in UTR
CD74	CD74 molecule, major histocompatibility complex, class II invariant chain	1	0	0	1	Sites in UTR
CUGBP2	CUG triplet repeat, RNA binding protein 2	1	0	0	1	Sites in UTR
ENG	endoglin (Osler-Rendu-Weber syndrome 1)	1	0	0	1	Sites in UTR
EPB49	erythrocyte membrane protein band 4.9 (dematin)	1	0	0	1	Sites in UTR
FAM131B	family with sequence similarity 131, member B	1	0	0	1	Sites in UTR
FIBP	fibroblast growth factor (acidic) intracellular binding protein	1	0	0	1	Sites in UTR
FLJ25404	hypothetical protein FLJ25404	1	0	0	1	Sites in UTR
HEYL	hairy/enhancer-of-split related with YRPW motif-like	1	0	0	1	Sites in UTR
IRF8	interferon regulatory factor 8	1	0	0	1	Sites in UTR
LENG8	leukocyte receptor cluster (LRC) member 8	1	0	0	1	Sites in UTR
LIMD2	LIM domain containing 2	1	0	0	1	Sites in UTR
LOC137886	hypothetical protein LOC137886	1	0	0	1	Sites in UTR
LOC643641	hypothetical protein LOC643641	1	0	0	1	Sites in UTR
LRP1	low density lipoprotein-related protein 1 (alpha-2-macroglobulin receptor)	1	0	0	1	Sites in UTR
MAP3K12	mitogen-activated protein kinase kinase kinase 12	1	0	0	1	Sites in UTR
RHO	rhodopsin	1	0	0	1	Sites in UTR
RNF44	ring finger protein 44	1	0	0	1	Sites in UTR
SERF2	small EDRK-rich factor 2	1	0	0	1	Sites in UTR
SOX12	SRY (sex determining region Y)-box 12	1	0	0	1	Sites in UTR
SOX7	SRY (sex determining region Y)-box 7	1	0	0	1	Sites in UTR
SPSB1	splA/ryanodine receptor domain and SOCS box containing 1	1	0	0	1	Sites in UTR
STX16	syntaxin 16	1	0	0	1	Sites in UTR
WDR82	WD repeat domain 82	1	0	0	1	Sites in UTR
ZNF592	zinc finger protein 592	1	0	0	1	Sites in UTR
