# Supplementary material for: Ribosomal protein L24 mediates mammalian microRNA processing in an evolutionarily conserved manner
Source: Cell Mol Life Sci. 2024 Jan 23;81(1):55. doi: 10.1007/s00018-023-05088-w (PMC10805976; doi:10.1007/s00018-023-05088-w)
Supplement: Supplementary file 4 — Supplementary file4 (XLSX 20 KB) [file 18_2023_5088_MOESM4_ESM.xlsx]

## Sheet: Sheet1
Protein IDs	Majority protein IDs	Protein names	Gene names	LFQ intensity ratio N RPL/CTRL	p-value	FDR<0.05
F8VY35;F5H4R6;P55209;F8W0J6;H0YIV4;F8VUX1;H0YH88;F8W020;H0YHC3;F8VXI6;F8VVB5;B7Z4K9	F8VY35;F5H4R6;P55209;F8W0J6;H0YIV4;F8VUX1;H0YH88;F8W020;H0YHC3;F8VXI6	Nucleosome assembly protein 1-like 1	NAP1L1	1685.18	1.87139e-07	+
C9JXB8;C9JNW5;P83731	C9JXB8;C9JNW5;P83731	60S ribosomal protein L24	RPL24	1198.64	1.89453e-07	+
Q99733;C9JZI7;C9J6D1;E9PNW0;E9PJJ2;E9PS34;E9PNJ7;A8MXH2;E9PKT8;E9PP22;H0YCI4;E9PKI2;C9J1B1	Q99733;C9JZI7;C9J6D1;E9PNW0;E9PJJ2;E9PS34;E9PNJ7;A8MXH2;E9PKT8	Nucleosome assembly protein 1-like 4	NAP1L4	501.563	4.50642e-05	+
O00410;H0Y8C6;E7ETV3;E7EV12;E7EQT5;E7EWK4;E7EX05;E7ESZ1;H0Y3V4;C9JXE0;C9J875;C9JQT6;C9JZD8;E7ETV8;C9J583;C9JZ53;F8WF30;O60518	O00410;H0Y8C6	Importin-5	IPO5	293.554	4.48245e-05	+
A0A0C4DFV9;A0A8I5KS71;A0A8J8YYJ1;Q01105;P0DME0	A0A0C4DFV9;A0A8I5KS71;A0A8J8YYJ1;Q01105;P0DME0	Protein SET;Protein SETSIP	SET;SETSIP	58.97	8.80311e-06	+
P30050	P30050	60S ribosomal protein L12	RPL12	55.7041	0.00024132	+
O95373;E9PLJ0;E9PLB2	O95373	Importin-7	IPO7	48.3911	5.12723e-05	+
C9J9K3;A0A0C4DG17;P08865;A0A8I5KQE6;F8WD59	C9J9K3;A0A0C4DG17;P08865;A0A8I5KQE6;F8WD59	40S ribosomal protein SA	RPSA	38.8174	0.00122229	+
P05387;H0YDD8	P05387;H0YDD8	60S acidic ribosomal protein P2	RPLP2	36.7323	0.000133735	+
M0R210;P62249;M0R3H0;Q6IPX4;M0QX76;M0R1M5	M0R210;P62249;M0R3H0;Q6IPX4;M0QX76;M0R1M5	40S ribosomal protein S16	RPS16	24.5084	0.000109496	+
Q9C0C9;K7ES11;K7EQ12	Q9C0C9;K7ES11	E2/E3 hybrid ubiquitin-protein ligase UBE2O	UBE2O	23.5492	0.000174158	+
P36578;H3BM89;H3BTP7;H3BU31	P36578;H3BM89;H3BTP7	60S ribosomal protein L4	RPL4	23.4933	0.000203026	+
P62854;Q5JNZ5	P62854;Q5JNZ5	40S ribosomal protein S26;Putative 40S ribosomal protein S26-like 1	RPS26;RPS26P11	23.3474	0.000387108	+
Q5VVC8;P62913	Q5VVC8;P62913	60S ribosomal protein L11	RPL11	21.5076	1.0528e-05	+
P62424;Q5T8U3;Q5T8U2	P62424;Q5T8U3;Q5T8U2	60S ribosomal protein L7a	RPL7A	19.9193	7.91482e-05	+
P62906	P62906	60S ribosomal protein L10a	RPL10A	18.4046	0.000213286	+
P46781;B5MCT8;C9JM19;F2Z3C0;A8MXK4	P46781;B5MCT8;C9JM19	40S ribosomal protein S9	RPS9	18.2229	9.19802e-06	+
F2Z388;P42766	F2Z388;P42766	60S ribosomal protein L35	RPL35	18.0997	0.00203137	+
P61353;K7ELC7;K7EQQ9;K7ERY7	P61353;K7ELC7	60S ribosomal protein L27	RPL27	17.8916	0.000368162	+
Q7Z6Z7;H0Y659;A0A087X146;A0A087X1S3	Q7Z6Z7	E3 ubiquitin-protein ligase HUWE1	HUWE1	16.6364	0.0034879	+
E9PLL6;P46776;E9PJD9;E9PLX7	E9PLL6;P46776;E9PJD9	60S ribosomal protein L27a	RPL27A	16.2952	8.55213e-05	+
P26373;J3QSB4;H3BUK8;J3KS98	P26373;J3QSB4	60S ribosomal protein L13	RPL13	16.1229	0.00597897	+
J3QRI7;J3QQQ9;J3QQV1;E5RIT6;J3QRC4;Q9UNX3;P61254;E5RHH1;J3KS10;J3KSS0	J3QRI7;J3QQQ9;J3QQV1;E5RIT6;J3QRC4;Q9UNX3;P61254	60S ribosomal protein L26-like 1;60S ribosomal protein L26	RPL26;RPL26L1	16.087	7.21589e-05	+
E7EPB3;P50914	E7EPB3;P50914	60S ribosomal protein L14	RPL14	15.6451	0.00358435	+
P62269;A0A0G2JQH2;Q5GGW2;J3JS69	P62269;A0A0G2JQH2;Q5GGW2	40S ribosomal protein S18	RPS18	14.9073	3.41808e-05	+
P63244;J3KPE3;H0YAF8;D6R9L0;H0Y8W2;D6RAC2;H0YAM7;D6R9Z1;D6RHH4;D6REE5;D6RFX4;D6RFZ9;D6RBD0;E9PD14;D6RAU2;H0Y8R5;D6RF23;H0Y9P0;D6R909;D6RGK8;D6RHJ5	P63244;J3KPE3;H0YAF8;D6R9L0;H0Y8W2;D6RAC2;H0YAM7;D6R9Z1;D6RHH4;D6REE5;D6RFX4;D6RFZ9	Guanine nucleotide-binding protein subunit beta-2-like 1;Guanine nucleotide-binding protein subunit beta-2-like 1, N-terminally processed	GNB2L1	14.409	0.0119492	+
O75607	O75607	Nucleoplasmin-3	NPM3	14.2522	0.00213004	+
P39019;M0R2L9;M0QYF7;M0R140;A0A075B6E2	P39019;M0R2L9;M0QYF7;M0R140	40S ribosomal protein S19	RPS19	14.0643	0.00175001	+
M0QZC5;P62280;M0R1H6;M0R1H5	M0QZC5;P62280	40S ribosomal protein S11	RPS11	13.4885	6.39055e-05	+
E9PR30;P62861	E9PR30;P62861	40S ribosomal protein S30	FAU	13.3291	0.0147802	+
H0YEN5;P15880;E9PQD7;E9PMM9;I3L404;E9PM36;E9PPT0;H3BNG3;H0YE27	H0YEN5;P15880;E9PQD7;E9PMM9;I3L404;E9PM36	40S ribosomal protein S2	RPS2	12.5615	1.43333e-05	+
E9PKZ0;P62917;E9PP36;G3V1A1;E9PKU4	E9PKZ0;P62917;E9PP36;G3V1A1;E9PKU4	60S ribosomal protein L8	RPL8	11.8489	0.00413835	+
E5RI99;P62888;A0A0B4J213;E5RJH3;A0A0C4DH44	E5RI99;P62888;A0A0B4J213;E5RJH3;A0A0C4DH44	60S ribosomal protein L30	RPL30	11.806	0.00201687	+
H0YLP6;H0YMF4;H0YKD8;P46779	H0YLP6;H0YMF4;H0YKD8;P46779	60S ribosomal protein L28	RPL28	11.2579	0.000502761	+
A0A804HJD7;P00367;P49448;A0A804HJZ0;A0A804HKE0;A0A804HHS2	A0A804HJD7;P00367;P49448;A0A804HJZ0;A0A804HKE0	Glutamate dehydrogenase 1, mitochondrial;Glutamate dehydrogenase 2, mitochondrial	GLUD1;GLUD2	11.1716	0.0228067	+
A0A087WXM6;J3QQT2;J3KRX5;A0A0A6YYL6;P18621;J3KRB3;A0A087WWH0;J3QS96;J3QLC8;A0A0A0MRF8;A0A087WY81;J3KSJ0	A0A087WXM6;J3QQT2;J3KRX5;A0A0A6YYL6;P18621;J3KRB3;A0A087WWH0;J3QS96;J3QLC8;A0A0A0MRF8;A0A087WY81	60S ribosomal protein L17	RPL17;RPL17-C18orf32	11.034	0.000264721	+
K7EMA7;H7BY10;K7EJV9;K7ERT8;A8MUS3;P62750	K7EMA7;H7BY10;K7EJV9;K7ERT8;A8MUS3;P62750	60S ribosomal protein L23a	RPL23A	10.4521	0.0164084	+
A0A7I2V5L3;P40429;A0A7I2V2L9;M0QYS1;Q8J015;Q6NVV1;M0QZU1;A0A096LPE0	A0A7I2V5L3;P40429;A0A7I2V2L9;M0QYS1;Q8J015;Q6NVV1	60S ribosomal protein L13a;Putative 60S ribosomal protein L13a protein RPL13AP3	RPL13A;RPL13a;RPL13AP3	10.205	2.78842e-05	+
Q02878;F8VZ45;U3KQR5;F8VR69;F8VZA3;F8VWR1;F8VU16	Q02878	60S ribosomal protein L6	RPL6	10.0345	0.000558916	+
Q07065	Q07065	Cytoskeleton-associated protein 4	CKAP4	9.88896	0.00028839	+
P62241;Q5JR95	P62241;Q5JR95	40S ribosomal protein S8	RPS8	9.69675	2.09026e-05	+
P23396;F2Z2S8;E9PL09;H0YF32;H0YCJ7;E9PPU1;E9PQ96;E9PJH4;E9PK82;H0YEU2;E9PJN9;E9PQX2;E9PSF4	P23396;F2Z2S8;E9PL09;H0YF32;H0YCJ7;E9PPU1	40S ribosomal protein S3	RPS3	8.78745	0.00033751	+
P25398	P25398	40S ribosomal protein S12	RPS12	8.60859	0.00778178	+
P61247;D6RAT0;H0Y9Y4;D6R9B6;D6RG13;D6RB09;E9PFI5;H0Y8L7;D6RAS7;D6RGE0;D6RI02;D6RED7	P61247;D6RAT0;H0Y9Y4;D6R9B6;D6RG13;D6RB09;E9PFI5	40S ribosomal protein S3a	RPS3A	8.18658	0.0104159	+
G5E9G0;P39023;B5MCW2;H7C422;F8WCR1;H7C3M2;Q92901	G5E9G0;P39023;B5MCW2	60S ribosomal protein L3	RPL3	8.1707	0.00457739	+
H0YN73;H0YN88;A0A075B716;H3BNC9;P08708;A0A0J9YYC4	H0YN73;H0YN88;A0A075B716;H3BNC9;P08708;A0A0J9YYC4	40S ribosomal protein S17	RPS17	7.90672	0.00566527	+
P62753;A2A3R5;A2A3R7	P62753;A2A3R5	40S ribosomal protein S6	RPS6	7.8289	0.000283289	+
P62266;D6RD47;D6RDJ2;D6RIX0;D6R9I7	P62266;D6RD47	40S ribosomal protein S23	RPS23	7.70529	0.00746657	+
P62263;A0A2R8Y811;E5RH77	P62263;A0A2R8Y811;E5RH77	40S ribosomal protein S14	RPS14	7.66612	0.00157844	+
C9J3L8;C9J5W0;A0A3B3IRT8;E9PAL7;C9IZQ1;P43307	C9J3L8;C9J5W0;A0A3B3IRT8;E9PAL7;C9IZQ1;P43307	Translocon-associated protein subunit alpha	SSR1	7.50042	0.0693597	+
Q9UNF1;Q5H909;Q5H907	Q9UNF1;Q5H909;Q5H907	Melanoma-associated antigen D2	MAGED2	7.41803	0.0011557	+
P60866;E5RJX2;E5RIP1;A0A7P0S5H5;G3XAN0	P60866;E5RJX2;E5RIP1;A0A7P0S5H5	40S ribosomal protein S20	RPS20	7.28822	0.0132885	+
P62277;J3KMX5;E9PS50	P62277;J3KMX5	40S ribosomal protein S13	RPS13	7.21212	0.001059	+
F8VYV2;J3QQ67;Q07020;A0A075B7A0;G3V203;H0YHA7;F8VUA6;F8VXR6	F8VYV2;J3QQ67;Q07020;A0A075B7A0;G3V203;H0YHA7;F8VUA6	60S ribosomal protein L18	RPL18	7.16008	2.33671e-05	+
Q8TEX9;H0YN14;H0YLV0;H0YL92;H0YMR4;H0YK93;H0YKG5;H0YN07	Q8TEX9;H0YN14	Importin-4	IPO4	7.05677	0.000346516	+
C9JJ19;P82930	C9JJ19;P82930	28S ribosomal protein S34, mitochondrial	MRPS34	7.05305	0.000555431	+
P61313;A0A2R8YEM3;E7EQV9;E7EX53;A0A2R8Y738;E7ENU7;E7ERA2	P61313;A0A2R8YEM3;E7EQV9;E7EX53;A0A2R8Y738;E7ENU7	60S ribosomal protein L15;Ribosomal protein L15	RPL15	6.97811	8.37367e-05	+
P13639	P13639	Elongation factor 2	EEF2	6.52446	0.0722109	+
Q9P035;H3BPZ1;H3BS72;H3BMZ1;H3BRL8	Q9P035;H3BPZ1;H3BS72	Very-long-chain (3R)-3-hydroxyacyl-CoA dehydratase 3	HACD3	6.3101	3.20717e-05	+
Q9UQ80;F8VR77;H0YIN7;F8W0A3	Q9UQ80;F8VR77	Proliferation-associated protein 2G4	PA2G4	6.30997	0.0161503	+
P62701;Q8TD47;C9JEH7;P22090	P62701	40S ribosomal protein S4, X isoform	RPS4X	6.30161	7.86259e-05	+
Q53GQ0;A0A1B0GV93;E9PI21;A0A1B0GVY6	Q53GQ0;A0A1B0GV93	Very-long-chain 3-oxoacyl-CoA reductase	HSD17B12	6.06425	0.0431858	+
Q14974;J3KTM9;J3QR48;J3KS06;J3QKQ5	Q14974;J3KTM9	Importin subunit beta-1	KPNB1	6.01817	3.46684e-05	+
A8MUD9;P18124;C9JZ88;C9JIJ5	A8MUD9;P18124	60S ribosomal protein L7	RPL7	5.83245	0.0010583	+
H0Y5B4;H7BZ11;J3KQN4;Q969Q0;P83881;R4GN19	H0Y5B4;H7BZ11;J3KQN4;Q969Q0;P83881;R4GN19	60S ribosomal protein L36a-like;60S ribosomal protein L36a	RPL36A;RPL36A-HNRNPH2;RPL36AL	5.32895	0.00187263	+
P42677;C9J1C5;H0YMV8;Q71UM5	P42677	40S ribosomal protein S27	RPS27	5.1723	0.0591445	+
P53007;B4DP62	P53007;B4DP62	Tricarboxylate transport protein, mitochondrial	SLC25A1	5.08455	3.70779e-05	+
Q99613;B5ME19;H3BPE3;H3BTY8;H3BPE4	Q99613;B5ME19;H3BPE3	Eukaryotic translation initiation factor 3 subunit C;Eukaryotic translation initiation factor 3 subunit C-like protein	EIF3C;EIF3CL	5.02024	0.00581727	+
Q3ZCQ8;M0R0C3;M0R2F8;M0R047	Q3ZCQ8;M0R0C3;M0R2F8	Mitochondrial import inner membrane translocase subunit TIM50	TIMM50	4.98976	0.00325347	+
B4DR61;P61619	B4DR61;P61619	Protein transport protein Sec61 subunit alpha isoform 1	SEC61A1	4.95302	0.0265371	+
M0R2N5;Q9NZ01;M0R3C3;M0R329	M0R2N5;Q9NZ01	Very-long-chain enoyl-CoA reductase	TECR	4.87451	9.78219e-05	+
P62081;A0A2R8Y623;B5MCP9	P62081;A0A2R8Y623;B5MCP9	40S ribosomal protein S7	RPS7	4.83743	0.0662857	+
B0QYW5;F6RTR7;O43808;F8WE74	B0QYW5;F6RTR7;O43808;F8WE74	Peroxisomal membrane protein PMP34	SLC25A17	4.82691	0.000192746	+
F8WBS5;F8WB72;C9K025;P18077	F8WBS5;F8WB72;C9K025;P18077	60S ribosomal protein L35a	RPL35A	4.64516	0.00649707	+
Q12906;K7EQR9;K7EKJ9	Q12906	Interleukin enhancer-binding factor 3	ILF3	4.56166	0.0261464	+
A0A0G2JLI4;J3KTA4;P17844;A0A7I2V5F5;A0A7I2V507;A0A7I2V2S0;J3QSF1;J3KRZ1	A0A0G2JLI4;J3KTA4;P17844;A0A7I2V5F5;A0A7I2V507;A0A7I2V2S0	Probable ATP-dependent RNA helicase DDX5	DDX5	4.26322	0.00342323	+
P13010	P13010	X-ray repair cross-complementing protein 5	XRCC5	4.24034	0.000886647	+
Q08211	Q08211	ATP-dependent RNA helicase A	DHX9	4.20156	0.0116363	+
Q9Y3I0	Q9Y3I0	tRNA-splicing ligase RtcB homolog	RTCB	4.17602	0.0012303	+
P27695;G3V5Q1;G3V3M6;G3V5D9;A0A0C4DGK8;H7C4A8;G3V5M0;G3V359;G3V3C7	P27695;G3V5Q1;G3V3M6	DNA-(apurinic or apyrimidinic site) lyase;DNA-(apurinic or apyrimidinic site) lyase, mitochondrial	APEX1	4.08688	0.138193	+
P62979;P0CG48;F5H265;Q96C32;J3QKN0;F5GXK7;F5H747;A0A2R8Y422;F5H388;B4DV12;F5H2Z3;F5GYU3;F5H6Q2;J3QTR3;J3QS39;P62987;P0CG47;M0R2S1;M0R1M6;M0R1V7;F5GZ39;J3QSA3	P62979;P0CG48;F5H265;Q96C32;J3QKN0;F5GXK7;F5H747;A0A2R8Y422;F5H388;B4DV12;F5H2Z3;F5GYU3;F5H6Q2;J3QTR3;J3QS39;P62987;P0CG47;M0R2S1;M0R1M6;M0R1V7	Ubiquitin-40S ribosomal protein S27a;Ubiquitin;40S ribosomal protein S27a;Polyubiquitin-C;Ubiquitin;Ubiquitin-60S ribosomal protein L40;Ubiquitin;60S ribosomal protein L40;Polyubiquitin-B;Ubiquitin	RPS27A;UBC;UBB;UBA52	3.94715	0.00044259	+
P12235;V9GYG0	P12235;V9GYG0	ADP/ATP translocase 1	SLC25A4	3.93022	0.0030303	+
Q9Y2R5;I3L0E3;E9PE17	Q9Y2R5;I3L0E3;E9PE17	28S ribosomal protein S17, mitochondrial	MRPS17;hCG_1984214	3.57047	0.0754561	+
B4DY09;Q12905;X6R6Z1;A0A0A0MRL0	B4DY09;Q12905	Interleukin enhancer-binding factor 2	ILF2	3.51437	0.0503248	+
Q00325	Q00325	Phosphate carrier protein, mitochondrial	SLC25A3	3.2035	3.84325e-05	+
A0A7I2V649;A0A7I2YQ88;A0A7I2V4N4;E7EQV3;H0YAR2;P11940;A0A7I2YQE4;A0A087WTT1;Q9H361;A0A7I2YQ90;E7ERJ7;Q4VXU2;H0YB75;A0A6Q8JFT6;H0YAS6;H0YAS7;H0YAP2;H0YC10;B1ANR0;A0A7I2V4L7;A0A7I2V5W9;A0A6I8PS38;A0A7I2V598;E5RGH3;H0Y5F5;A0A6Q8JFV4;E5RH24;Q96DU9;H0YEU6;A0A7I2V4V6;A0A6I8PLA1;H0YB86;E5RJB9;Q13310	A0A7I2V649;A0A7I2YQ88;A0A7I2V4N4;E7EQV3;H0YAR2;P11940;A0A7I2YQE4;A0A087WTT1;Q9H361;A0A7I2YQ90;E7ERJ7	Polyadenylate-binding protein;Polyadenylate-binding protein 1;Polyadenylate-binding protein 3	PABPC1;PABPC3	3.11338	0.0179934	+
J3QLL0;J3KS65;A0A7I2V3Z3;A0A7I2V351;A0A7I2V487;A0A7I2YQE1;P52292;J3QL07	J3QLL0;J3KS65;A0A7I2V3Z3;A0A7I2V351;A0A7I2V487;A0A7I2YQE1;P52292;J3QL07	Importin subunit alpha-1	KPNA2	3.04619	0.0035049	+
P05141;Q9H0C2	P05141	ADP/ATP translocase 2;ADP/ATP translocase 2, N-terminally processed	SLC25A5	2.91495	4.36201e-05	+
I3L1P8;Q02978	I3L1P8;Q02978	Mitochondrial 2-oxoglutarate/malate carrier protein	SLC25A11	2.87998	0.000169316	+
Q96CS3	Q96CS3	FAS-associated factor 2	FAF2	2.68169	0.0980984	+
P12236	P12236	ADP/ATP translocase 3;ADP/ATP translocase 3, N-terminally processed	SLC25A6	2.66171	1.26782e-05	+
A0A087X0U3;A0A087WT87;A0A7P0TAG7;P43003;A0A7P0Z4R4	A0A087X0U3;A0A087WT87;A0A7P0TAG7;P43003;A0A7P0Z4R4	Amino acid transporter;Excitatory amino acid transporter 1	SLC1A3	2.49896	0.0124764	+
P07919;A0A096LP55	P07919	Cytochrome b-c1 complex subunit 6, mitochondrial	UQCRH	2.26334	0.00368534	+
G5E9W7;H7C5L9;A0A8I5KYF1;A0A8I5KSY5;A0A7P0MKV3;P82650;A0A8I5KX02;A0A8I5KQR7;H7C5F2;H7C5H3	G5E9W7;H7C5L9;A0A8I5KYF1;A0A8I5KSY5;A0A7P0MKV3;P82650;A0A8I5KX02	28S ribosomal protein S22, mitochondrial	MRPS22	2.25137	0.00701181	+
C9J4Z3;P61513;G5E9R3;M0R0A1;Q6P4E4;E9PEL3;M0R2L6;A6NKH3	C9J4Z3;P61513;G5E9R3;M0R0A1;Q6P4E4;E9PEL3;M0R2L6;A6NKH3	60S ribosomal protein L37a;Putative 60S ribosomal protein L37a-like protein	RPL37A;RPL37AP8	2.23248	0.00341017	+
P62851	P62851	40S ribosomal protein S25	RPS25	2.20532	0.00118889	+
A0A7I2V5X1;Q9NXS2;K7EQG1;A0A7I2V353	A0A7I2V5X1;Q9NXS2;K7EQG1	Glutaminyl-peptide cyclotransferase-like protein	QPCTL	1.94594	0.00196623	+
M0R0F0;M0R0R2;P46782;M0QZN2	M0R0F0;M0R0R2;P46782;M0QZN2	40S ribosomal protein S5;40S ribosomal protein S5, N-terminally processed	RPS5	1.85966	0.0381804	+
Q5QPK2;H0Y368;O60762;A0A804HIK9;Q5QPJ9;A0A804HIB3;A0A804HJ93	Q5QPK2;H0Y368;O60762;A0A804HIK9;Q5QPJ9	Dolichol-phosphate mannosyltransferase subunit 1	DPM1	1.68571	0.00793319	+
A0A1X7SBZ2;A0A5H1ZRQ2;Q92841;A0A0U1RQJ0	A0A1X7SBZ2;A0A5H1ZRQ2;Q92841	Probable ATP-dependent RNA helicase DDX17	DDX17	1.58714	0.0763056	+
P68363;P68366;F8VVB9;F8VQQ4;F8VRZ4;F8VS66;F8VX09;F8VWV9;C9JQ00;C9JJQ8;C9K0S6;F8VRK0;C9JDL2;A6NHL2;C9JEV8;A0A7P0Z4A1;F8W0F6	P68363;P68366;F8VVB9	Tubulin alpha-1B chain;Tubulin alpha-4A chain	TUBA1B;TUBA4A	1.52942	0.0120167	+
