# Supplementary material for: Ribosomal protein L24 mediates mammalian microRNA processing in an evolutionarily conserved manner
Source: Cell Mol Life Sci. 2024 Jan 23;81(1):55. doi: 10.1007/s00018-023-05088-w (PMC10805976; doi:10.1007/s00018-023-05088-w)
Supplement: Supplementary file 5 — Supplementary file5 (XLSX 29 KB) [file 18_2023_5088_MOESM5_ESM.xlsx]

## Sheet: Sheet1
Protein IDs	Majority protein IDs	Protein names	Gene names	LFQ intensity ratio C24/NC	p-value	FDR<0.05
C9JXB8;C9JNW5;P83731	C9JXB8;C9JNW5;P83731	60S ribosomal protein L24	RPL24	7673.64	9.00089e-06	+
F8VY35;F5H4R6;P55209;H0YIV4;F8W0J6;F8VUX1;H0YH88;F8W020;H0YHC3;F8VXI6	F8VY35;F5H4R6;P55209;H0YIV4;F8W0J6;F8VUX1;H0YH88;F8W020;H0YHC3;F8VXI6	Nucleosome assembly protein 1-like 1	NAP1L1	840.199	7.12924e-05	+
Q99733;C9J6D1;E9PNJ7;A8MXH2;E9PNW0;E9PJJ2;E9PS34;E9PP22;H0YCI4;E9PKI2	Q99733;C9J6D1;E9PNJ7;A8MXH2;E9PNW0;E9PJJ2;E9PS34	Nucleosome assembly protein 1-like 4	NAP1L4	523.003	7.61859e-05	+
O95373;E9PLB2;E9PLJ0	O95373	Importin-7	IPO7	261.602	1.721e-05	+
O00410;H0Y8C6;E7ETV3;E7EV12;E7EQT5;E7EWK4;E7EX05;E7ESZ1;H0Y3V4;C9JQT6;C9JZD8;E7ETV8;C9JXE0;C9J875;C9J583;C9JZ53;F8WF30;O60518	O00410;H0Y8C6	Importin-5	IPO5	148.891	0.000133191	+
A0A0C4DFV9;A0A8J8YYJ1;P0DME0	A0A0C4DFV9;A0A8J8YYJ1;P0DME0	Protein SETSIP	SET;SETSIP	135.901	4.01973e-05	+
F8VV59;B7Z9C2;F8W118;F8VRJ2	F8VV59;B7Z9C2;F8W118;F8VRJ2		NAP1L1	132.836	0.000182792	+
Q9C0C9;K7EQ12	Q9C0C9	E2/E3 hybrid ubiquitin-protein ligase UBE2O	UBE2O	108.361	0.00247372	+
P05387;H0YDD8	P05387;H0YDD8	60S acidic ribosomal protein P2	RPLP2	44.2264	3.35586e-05	+
F2Z388;P42766	F2Z388;P42766	60S ribosomal protein L35	RPL35	35.7532	1.70151e-05	+
Q53GQ0;A0A1B0GV93;E9PI21;A0A1B0GVY6;A0A1B0GW85;A0A1B0GU83	Q53GQ0;A0A1B0GV93	Very-long-chain 3-oxoacyl-CoA reductase	HSD17B12	33.8706	0.000722423	+
E9PLL6;P46776;E9PJD9;E9PLX7	E9PLL6;P46776;E9PJD9;E9PLX7	60S ribosomal protein L27a	RPL27A	33.0402	1.29087e-05	+
G3V203;J3QQ67;Q07020;F8VYV2;A0A075B7A0;H0YHA7;F8VUA6;F8VXR6	G3V203;J3QQ67;Q07020;F8VYV2;A0A075B7A0;H0YHA7;F8VUA6	60S ribosomal protein L18	RPL18	28.6427	5.1115e-05	+
P49207	P49207	60S ribosomal protein L34	RPL34	27.5339	0.000190211	+
A0A7I2V351;A0A7I2V487;A0A7I2YQE1;P52292;A0A7I2V3Z3;J3QLL0;J3KS65;J3QL07	A0A7I2V351;A0A7I2V487;A0A7I2YQE1;P52292;A0A7I2V3Z3	Importin subunit alpha-1	KPNA2	26.8795	9.65325e-05	+
F8VWS0;P05388;G3V210;F8VU65;F8VQY6;F8VPE8;F8VRK7;F8VW21;Q8NHW5;F8VS58;F8VZS0;F8VWV4;F8W1K8	F8VWS0;P05388;G3V210;F8VU65;F8VQY6;F8VPE8;F8VRK7;F8VW21;Q8NHW5;F8VS58;F8VZS0	60S acidic ribosomal protein P0;60S acidic ribosomal protein P0-like	RPLP0;RPLP0P6	25.4003	1.34046e-05	+
P62424;Q5T8U3;Q5T8U2	P62424;Q5T8U3	60S ribosomal protein L7a	RPL7A	25.3809	0.00835791	+
P62906	P62906	60S ribosomal protein L10a	RPL10A	25.2896	1.62921e-05	+
E5RI99;P62888;A0A0B4J213;E5RJH3;A0A0C4DH44	E5RI99;P62888;A0A0B4J213	60S ribosomal protein L30	RPL30	25.2154	1.12882e-05	+
A0A2R8Y6J3;P46777;Q5T7N0;A0A2R8Y4A2	A0A2R8Y6J3;P46777;Q5T7N0	60S ribosomal protein L5	RPL5	21.987	2.55913e-05	+
E9PKZ0;P62917;G3V1A1;E9PKU4;E9PP36	E9PKZ0;P62917;G3V1A1;E9PKU4;E9PP36	60S ribosomal protein L8	RPL8	19.5423	5.05664e-05	+
F8W7C6;X1WI28;P27635;H7C123;H7C2C5;Q96L21;B8A6G2;A6QRI9	F8W7C6;X1WI28;P27635;H7C123;H7C2C5;Q96L21	60S ribosomal protein L10;60S ribosomal protein L10-like	RPL10;RPL10L	19.3756	0.000134036	+
P26373;J3QSB4;H3BUK8;J3KS98	P26373;J3QSB4	60S ribosomal protein L13	RPL13	18.8373	0.000106852	+
P61353;K7ELC7;K7EQQ9;K7ERY7	P61353;K7ELC7	60S ribosomal protein L27	RPL27	18.2191	0.0020058	+
Q5VVC8;P62913	Q5VVC8;P62913	60S ribosomal protein L11	RPL11	18.1917	5.5326e-05	+
A0A2R8YEM3;E7EQV9;P61313;E7ENU7;E7EX53;A0A2R8Y738	A0A2R8YEM3;E7EQV9;P61313;E7ENU7;E7EX53;A0A2R8Y738	Ribosomal protein L15;60S ribosomal protein L15	RPL15	16.8008	3.788e-06	+
B0QYW5;F6RTR7;O43808;F8WE74	B0QYW5;F6RTR7;O43808;F8WE74	Peroxisomal membrane protein PMP34	SLC25A17	15.6695	0.00110098	+
P53985;Q5T8R5;Q5T8R3	P53985;Q5T8R5;Q5T8R3	Monocarboxylate transporter 1	SLC16A1	15.6354	0.000102585	+
P53007;B4DP62	P53007;B4DP62	Tricarboxylate transport protein, mitochondrial	SLC25A1	15.5055	0.000712471	+
P20671;Q6FI13;A0A0U1RR32;A0A0U1RRH7;Q96KK5;Q9BTM1;Q16777;P0C0S8;Q99878;P04908;Q93077;Q7L7L0;H0YFX9;Q71UI9;C9J0D1;Q8IUE6;Q96QV6;P0C0S5;A0A494C189;A0A3B3IS11;P16104	P20671;Q6FI13;A0A0U1RR32;A0A0U1RRH7;Q96KK5;Q9BTM1;Q16777;P0C0S8;Q99878;P04908;Q93077;Q7L7L0;H0YFX9	Histone H2A type 1-D;Histone H2A type 2-A;Histone H2A type 1-H;Histone H2A.J;Histone H2A type 2-C;Histone H2A type 1;Histone H2A type 1-J;Histone H2A type 1-B/E;Histone H2A type 1-C;Histone H2A type 3;Histone H2A	HIST1H2AD;HIST2H2AA3;HIST1H2AH;H2AFJ;HIST2H2AC;HIST1H2AG;HIST1H2AJ;HIST1H2AB;HIST1H2AC;HIST3H2A	15.2989	0.0785618	+
F8VVM2;F8VWQ0;Q00325	F8VVM2;F8VWQ0;Q00325	Phosphate carrier protein, mitochondrial	SLC25A3	14.581	0.00236546	+
E7EPB3;P50914	E7EPB3;P50914	60S ribosomal protein L14	RPL14	14.5408	0.00181815	+
A0A7I2YQ95;A0A7I2V340;H7C4F6;O00629;A0A7I2V333;A0A7I2V5X0	A0A7I2YQ95;A0A7I2V340;H7C4F6;O00629;A0A7I2V333	Importin subunit alpha-3	KPNA4	13.9665	0.000564273	+
O75607	O75607	Nucleoplasmin-3	NPM3	13.8099	0.00207209	+
J3QR09;J3KTE4;A0A7I2YQG2;P84098;A0A7I2V638;A0A7I2V4U6;A0A7I2V2L0;A0A7I2V512	J3QR09;J3KTE4;A0A7I2YQG2;P84098	Ribosomal protein L19;60S ribosomal protein L19	RPL19	11.7958	0.00646942	+
A0A087WXM6;J3QQT2;J3KRX5;A0A0A6YYL6;P18621;J3KRB3;A0A087WWH0;J3QS96;J3QLC8;A0A0A0MRF8;A0A087WY81;J3KSJ0	A0A087WXM6;J3QQT2;J3KRX5;A0A0A6YYL6;P18621;J3KRB3;A0A087WWH0;J3QS96;J3QLC8;A0A0A0MRF8;A0A087WY81	60S ribosomal protein L17	RPL17;RPL17-C18orf32	11.7273	0.00675186	+
Q9UQ80;F8VR77;H0YIN7;F8W0A3	Q9UQ80;F8VR77	Proliferation-associated protein 2G4	PA2G4	11.3546	0.00126051	+
H7C2W9;C9JU56;B7Z4E3;B7Z4C8;P62899;B8ZZK4	H7C2W9;C9JU56;B7Z4E3;B7Z4C8;P62899;B8ZZK4	60S ribosomal protein L31	RPL31	11.2322	0.026217	+
P30050	P30050	60S ribosomal protein L12	RPL12	11.2187	0.000177961	+
P36578;H3BTP7;H3BU31;H3BM89	P36578;H3BTP7;H3BU31;H3BM89	60S ribosomal protein L4	RPL4	11.073	0.0120504	+
P12532;F8WCN3;C9JSQ1;C9JJX8;C9J995;C9J8F6;C9J6W7;C9JT96;P17540	P12532;F8WCN3;C9JSQ1	Creatine kinase U-type, mitochondrial	CKMT1A;CKMT1B	9.48345	0.000525613	+
B5MCW2;G5E9G0;P39023;H7C422;Q92901;F8WCR1;H7C3M2	B5MCW2;G5E9G0;P39023;H7C422	60S ribosomal protein L3	RPL3	9.45789	0.000726989	+
Q8WVC2;P63220;Q9BYK1;Q9BYK2	Q8WVC2;P63220;Q9BYK1	40S ribosomal protein S21	RPS21	9.11399	0.00871339	+
Q9P035;H3BPZ1;H3BS72;H3BMZ1;H3BRL8	Q9P035;H3BPZ1;H3BS72	Very-long-chain (3R)-3-hydroxyacyl-CoA dehydratase 3	HACD3	8.58469	4.65285e-06	+
K7EMA7;H7BY10;K7ERT8;A8MUS3;P62750;K7EJV9	K7EMA7;H7BY10;K7ERT8;A8MUS3;P62750;K7EJV9	60S ribosomal protein L23a	RPL23A	8.55939	3.98088e-06	+
Q9NZ01;M0R2N5;M0R3C3;M0R329	Q9NZ01;M0R2N5;M0R3C3	Very-long-chain enoyl-CoA reductase	TECR	8.53577	0.00260122	+
D6RAN4;A0A2R8Y5Y7;P32969;H0Y9V9;H0Y9R4	D6RAN4;A0A2R8Y5Y7;P32969;H0Y9V9;H0Y9R4	60S ribosomal protein L9	RPL9	8.39452	0.0333033	+
A8MUD9;P18124;C9JZ88;C9JIJ5	A8MUD9;P18124	60S ribosomal protein L7	RPL7	8.35973	0.00617858	+
P40429;A0A7I2V5L3;A0A7I2V2L9;M0QYS1;Q8J015;Q6NVV1;M0QZU1;A0A096LPE0	P40429;A0A7I2V5L3;A0A7I2V2L9;M0QYS1;Q8J015	60S ribosomal protein L13a	RPL13A;RPL13a	8.27913	0.0137064	+
M0R3D6;M0R1A7;M0R117;Q02543;M0R0P7	M0R3D6;M0R1A7;M0R117;Q02543;M0R0P7	60S ribosomal protein L18a	RPL18A	8.23515	0.000988785	+
A0A7I2V5S2;A0A7I2YQC0;P06748;A0A7I2V5J8;E5RI98;A0A7I2V4G8;A0A7I2V433;A0A7I2V2X9;A0A7I2V3U2;A0A7I2V3G5;A0A7I2V579;E5RGW4	A0A7I2V5S2;A0A7I2YQC0;P06748;A0A7I2V5J8;E5RI98;A0A7I2V4G8;A0A7I2V433;A0A7I2V2X9;A0A7I2V3U2	Nucleophosmin	NPM1	7.95037	0.00989129	+
Q02878;F8VZ45;U3KQR5;F8VZA3;F8VWR1;F8VU16;F8VR69	Q02878	60S ribosomal protein L6	RPL6	7.81622	0.0109527	+
G3V1B3;M0R181;P46778	G3V1B3;M0R181;P46778	60S ribosomal protein L21	RPL21	7.81319	0.0428099	+
P42677;C9J1C5	P42677	40S ribosomal protein S27	RPS27	7.51489	0.0754856	+
P50416;H3BMD2	P50416	Carnitine O-palmitoyltransferase 1, liver isoform	CPT1A	7.3054	0.000271698	+
Q14974;J3KTM9;J3QR48;J3QKQ5;J3QRG4	Q14974;J3KTM9	Importin subunit beta-1	KPNB1	7.20873	7.48247e-06	+
D3YTB1;F8W727;P62910	D3YTB1;F8W727;P62910	60S ribosomal protein L32	RPL32	7.01003	0.00339031	+
H0YLP6;H0YMF4;H0YKD8;P46779	H0YLP6;H0YMF4;H0YKD8;P46779	60S ribosomal protein L28	RPL28	6.74794	0.0197307	+
P49354;B3KVN2;E9PQP6;H0YCW1;E9PPM9	P49354;B3KVN2;E9PQP6;H0YCW1	Protein farnesyltransferase/geranylgeranyltransferase type-1 subunit alpha	FNTA	6.66193	1.34037e-05	+
H0Y5B4;H7BZ11;J3KQN4;Q969Q0;P83881;R4GN19	H0Y5B4;H7BZ11;J3KQN4;Q969Q0;P83881;R4GN19	60S ribosomal protein L36a-like;60S ribosomal protein L36a	RPL36A;RPL36A-HNRNPH2;RPL36AL	6.64081	0.0405474	+
Q96EB6;E9PC49;B0QZ35	Q96EB6;E9PC49	NAD-dependent protein deacetylase sirtuin-1;SirtT1 75 kDa fragment	SIRT1	6.26277	2.25758e-05	+
P57088;D6RAA6;H0Y8N0	P57088;D6RAA6;H0Y8N0	Transmembrane protein 33	TMEM33	6.05265	0.000717178	+
Q7Z6Z7;H0Y659;A0A087X146;A0A087X1S3	Q7Z6Z7	E3 ubiquitin-protein ligase HUWE1	HUWE1	5.84716	6.05983e-05	+
J3QRI7;J3QQQ9;J3QQV1;E5RIT6;Q9UNX3;P61254;J3QRC4;E5RHH1;J3KSS0;J3KS10	J3QRI7;J3QQQ9;J3QQV1;E5RIT6;Q9UNX3;P61254;J3QRC4	60S ribosomal protein L26-like 1;60S ribosomal protein L26	RPL26;RPL26L1	5.58217	0.0323248	+
O15371;B0QYA4;B0QYA8;B0QYA6;B0QYA5	O15371	Eukaryotic translation initiation factor 3 subunit D	EIF3D	5.47577	0.0552215	+
A0A1X7SBZ2;A0A5H1ZRQ2;Q92841;A0A0U1RQJ0;A0A7I2V5F5;A0A7I2V507;A0A7I2V2S0	A0A1X7SBZ2;A0A5H1ZRQ2;Q92841;A0A0U1RQJ0;A0A7I2V5F5;A0A7I2V507;A0A7I2V2S0	Probable ATP-dependent RNA helicase DDX17	DDX17	5.18714	0.00203636	+
Q08211	Q08211	ATP-dependent RNA helicase A	DHX9	5.11947	0.00641895	+
I3L3P7;P62244;H3BVC7;I3L246;H3BN98;H3BV27;H3BT37;I3L303	I3L3P7;P62244	40S ribosomal protein S15a	RPS15A	5.09086	0.0879769	+
B4DL54;P49356	B4DL54;P49356	Protein farnesyltransferase subunit beta	CHURC1-FNTB;FNTB	4.97488	0.0069859	+
Q5QPK2;H0Y368;O60762;A0A804HJ93;A0A804HIK9;Q5QPJ9;A0A804HIB3	Q5QPK2;H0Y368;O60762;A0A804HJ93;A0A804HIK9;Q5QPJ9	Dolichol-phosphate mannosyltransferase subunit 1	DPM1	4.85897	0.00395678	+
Q12906;K7EQR9;K7EKJ9	Q12906	Interleukin enhancer-binding factor 3	ILF3	4.82257	0.014361	+
P63244;J3KPE3;D6RAC2;D6REE5;H0YAF8;H0Y8W2;H0YAM7;D6RHH4;D6R9L0;D6R9Z1;D6RFX4;D6RBD0;H0Y8R5;D6RFZ9;D6RF23;E9PD14;D6RAU2;D6RGK8;D6R909;D6RHJ5;H0Y9P0;D6RDI0	P63244;J3KPE3;D6RAC2;D6REE5;H0YAF8;H0Y8W2;H0YAM7;D6RHH4;D6R9L0;D6R9Z1;D6RFX4;D6RBD0	Guanine nucleotide-binding protein subunit beta-2-like 1;Guanine nucleotide-binding protein subunit beta-2-like 1, N-terminally processed	GNB2L1	4.80475	0.000513105	+
P62753;A2A3R5;A2A3R7	P62753;A2A3R5	40S ribosomal protein S6	RPS6	4.71399	0.000381236	+
P46781;B5MCT8;C9JM19;F2Z3C0;A8MXK4	P46781;B5MCT8;C9JM19	40S ribosomal protein S9	RPS9	4.61172	0.000954643	+
C9J9K3;A0A0C4DG17;P08865;A0A8I5KQE6;F8WD59	C9J9K3;A0A0C4DG17;P08865;A0A8I5KQE6;F8WD59	40S ribosomal protein SA	RPSA	4.55583	0.000233899	+
V9GZ78;V9GYY3;F5H2F4;P11586;A0A494C1T2	V9GZ78;V9GYY3;F5H2F4;P11586;A0A494C1T2	C-1-tetrahydrofolate synthase, cytoplasmic;Methylenetetrahydrofolate dehydrogenase;Methenyltetrahydrofolate cyclohydrolase;Formyltetrahydrofolate synthetase;C-1-tetrahydrofolate synthase, cytoplasmic, N-terminally processed	MTHFD1	4.41992	0.0811307	+
P62241;Q5JR95	P62241;Q5JR95	40S ribosomal protein S8	RPS8	4.38481	0.000352139	+
P12236	P12236	ADP/ATP translocase 3;ADP/ATP translocase 3, N-terminally processed	SLC25A6	4.37449	0.0244416	+
P62269;A0A0G2JQH2;Q5GGW2;J3JS69	P62269	40S ribosomal protein S18	RPS18	4.36427	0.00108852	+
P25398	P25398	40S ribosomal protein S12	RPS12	4.34932	0.00715873	+
P62829;C9JD32;B9ZVP7;J3KT29;J3KTJ3	P62829;C9JD32;B9ZVP7;J3KT29	60S ribosomal protein L23	RPL23	4.30544	0.000202463	+
Q12899;A0A0G2JIW2;A2AE48	Q12899	Tripartite motif-containing protein 26	TRIM26	4.09462	0.0458819	+
A0A3B3ITP6;A0A3B3IU45;A0A3B3IT92;P33991;A0A3B3IS57;A0A3B3IRR8;E5RG31	A0A3B3ITP6;A0A3B3IU45;A0A3B3IT92;P33991;A0A3B3IS57	DNA replication licensing factor MCM4	MCM4	4.00252	0.156019	+
Q8WU90;F8WF67;F8WB26	Q8WU90;F8WF67;F8WB26	Zinc finger CCCH domain-containing protein 15	ZC3H15	4.0009	0.0919061	+
H3BNC9;P08708;H0YN73;H0YN88;A0A075B716;A0A0J9YYC4	H3BNC9;P08708;H0YN73;H0YN88;A0A075B716	40S ribosomal protein S17	RPS17	3.95148	0.000927831	+
P39019;M0R2L9;M0QYF7;M0R140;A0A075B6E2	P39019;M0R2L9;M0QYF7;M0R140	40S ribosomal protein S19	RPS19	3.91951	0.00112039	+
P62263;A0A2R8Y811;E5RH77	P62263;A0A2R8Y811;E5RH77	40S ribosomal protein S14	RPS14	3.88629	0.000736042	+
P62979;A0A2R8Y422;P0CG48;F5H265;Q96C32;J3QKN0;F5GXK7;F5H747;F5H388;B4DV12;F5H2Z3;F5GYU3;F5H6Q2;J3QTR3;J3QS39;P62987;P0CG47;M0R2S1;M0R1M6;M0R1V7;F5GZ39;J3QSA3	P62979;A0A2R8Y422;P0CG48;F5H265;Q96C32;J3QKN0;F5GXK7;F5H747;F5H388;B4DV12;F5H2Z3;F5GYU3;F5H6Q2;J3QTR3;J3QS39;P62987;P0CG47;M0R2S1;M0R1M6;M0R1V7	Ubiquitin-40S ribosomal protein S27a;Ubiquitin;40S ribosomal protein S27a;Polyubiquitin-C;Ubiquitin;Ubiquitin-60S ribosomal protein L40;Ubiquitin;60S ribosomal protein L40;Polyubiquitin-B;Ubiquitin	RPS27A;UBC;UBB;UBA52	3.88623	0.000410387	+
P60866;E5RJX2;E5RIP1;A0A7P0S5H5;G3XAN0	P60866;E5RJX2;E5RIP1;A0A7P0S5H5	40S ribosomal protein S20	RPS20	3.88458	0.00257419	+
H0YFD6;P40939;A0A2R8Y4F5;A0A2R8YG21;A0A2R8Y688	H0YFD6;P40939;A0A2R8Y4F5	Trifunctional enzyme subunit alpha, mitochondrial;Long-chain enoyl-CoA hydratase;Long chain 3-hydroxyacyl-CoA dehydrogenase	HADHA	3.80023	0.0341606	+
P62701;C9JEH7;Q8TD47;P22090	P62701	40S ribosomal protein S4, X isoform	RPS4X	3.79833	0.000780603	+
P15880;H0YEN5;E9PQD7;E9PMM9;I3L404;E9PPT0;E9PM36	P15880;H0YEN5;E9PQD7;E9PMM9;I3L404	40S ribosomal protein S2	RPS2	3.72862	0.000666752	+
M0QZC5;P62280;M0R1H6;M0R1H5	M0QZC5;P62280	40S ribosomal protein S11	RPS11	3.63145	0.000626461	+
Q99613;B5ME19;H3BTY8;H3BPE3;H3BPE4	Q99613;B5ME19	Eukaryotic translation initiation factor 3 subunit C;Eukaryotic translation initiation factor 3 subunit C-like protein	EIF3C;EIF3CL	3.57998	0.00167376	+
Q14240;P60842;E7EQG2;J3KT04;J3QR64;J3KT12;J3QS69;J3QL43;J3KTB5;J3KS93;J3QLN6;J3KS25;J3QKZ9;J3KSN7;E7EMV8;F8WE11;E9PBH4;J3QQP0;I3L3H2;P38919	Q14240;P60842;E7EQG2;J3KT04;J3QR64;J3KT12;J3QS69;J3QL43;J3KTB5;J3KS93;J3QLN6;J3KS25;J3QKZ9;J3KSN7;E7EMV8	Eukaryotic initiation factor 4A-II;Eukaryotic initiation factor 4A-II, N-terminally processed;Eukaryotic initiation factor 4A-I	EIF4A2;EIF4A1	3.57732	0.00637451	+
P62273;A0A087WTT6;A0A2R8Y851	P62273;A0A087WTT6;A0A2R8Y851	40S ribosomal protein S29	RPS29	3.52393	0.142685	+
P62266;D6RD47;D6RDJ2;D6RIX0;D6R9I7	P62266;D6RD47	40S ribosomal protein S23	RPS23	3.4626	0.00411142	+
A0A804HJD7;P00367;A0A804HKE0;P49448;A0A804HJZ0;A0A804HHS2	A0A804HJD7;P00367;A0A804HKE0;P49448	Glutamate dehydrogenase 1, mitochondrial;Glutamate dehydrogenase 2, mitochondrial	GLUD1;GLUD2	3.30887	0.00326801	+
P61247;D6RAT0;H0Y9Y4;D6RG13;D6R9B6;D6RB09;E9PFI5;H0Y8L7;D6RAS7;D6RED7;D6RGE0;D6RI02	P61247;D6RAT0;H0Y9Y4;D6RG13;D6R9B6;D6RB09;E9PFI5	40S ribosomal protein S3a	RPS3A	3.24122	0.00375979	+
P23396;E9PL09;F2Z2S8;E9PPU1;H0YCJ7;E9PQ96;E9PJH4;E9PK82;H0YEU2;H0YF32;E9PQX2;E9PSF4;H0YES8;E9PJN9	P23396;E9PL09;F2Z2S8;E9PPU1;H0YCJ7;E9PQ96;E9PJH4;E9PK82;H0YEU2	40S ribosomal protein S3	RPS3	3.09964	0.000847072	+
P62851;E9PQK3;E9PK60	P62851	40S ribosomal protein S25	RPS25	3.09172	0.0010985	+
P11940;A0A7I2YQ88;H0YAR2;A0A7I2V649;A0A7I2YQ90;E7ERJ7;E7EQV3;A0A087WTT1;A0A7I2YQE4;A0A7I2V4N4;Q9H361;Q4VXU2;A0A6Q8JFT6;E5RH24;E5RJB9;H0YBN4;H0YC10;H0YB75;A0A6Q8JFV4;H0YAS7;H0YAP2;E5RGH3;E5RHG7;H0YAS6;E5RGC4;A0A7I2V3J9;E5RFD8;Q96DU9	P11940;A0A7I2YQ88;H0YAR2;A0A7I2V649;A0A7I2YQ90;E7ERJ7;E7EQV3;A0A087WTT1;A0A7I2YQE4;A0A7I2V4N4;Q9H361	Polyadenylate-binding protein 1;Polyadenylate-binding protein;Polyadenylate-binding protein 3	PABPC1;PABPC3	3.08837	0.000760169	+
E9PR30;P62861	E9PR30;P62861	40S ribosomal protein S30	FAU	3.04676	0.00104645	+
P62277;J3KMX5;E9PS50	P62277;J3KMX5	40S ribosomal protein S13	RPS13	3.01915	0.00340604	+
P13639;K7EJ74;K7EP67;Q15029	P13639	Elongation factor 2	EEF2	2.82841	0.00058658	+
P62081;A0A2R8Y623;B5MCP9	P62081;A0A2R8Y623;B5MCP9	40S ribosomal protein S7	RPS7	2.75321	0.015001	+
P62249;M0R210;M0R3H0;Q6IPX4;M0R1M5;M0QX76	P62249;M0R210;M0R3H0;Q6IPX4;M0R1M5	40S ribosomal protein S16	RPS16	2.70796	0.00733529	+
B0QY90;B0QY89;Q9Y262;C9JHP4;C9K0Q7	B0QY90;B0QY89;Q9Y262	Eukaryotic translation initiation factor 3 subunit L	EIF3L	2.67223	0.0288748	+
A0A7I2V4L7;B1ANR0;Q13310;A0A7I2V598;A0A7I2V5W9;H0Y5F5;B1ANR1;H0YCC8;A0A7I2V4V6;H0YEU6;H0YEQ8;H0YB86;A0A6I8PS38;A0A6I8PLA1	A0A7I2V4L7;B1ANR0;Q13310;A0A7I2V598;A0A7I2V5W9;H0Y5F5	Polyadenylate-binding protein;Polyadenylate-binding protein 4	PABPC4	2.58541	0.00859354	+
A0A8I5KRR9;A0A804HJQ7;A0A804HI25;Q9UBM7;E9PM00;E9PJ54;A0A804HJI8;A0A804HL56;E9PRL8;E9PQ71;E9PIP9;B4E1K5;E9PLZ2;H0YE57	A0A8I5KRR9;A0A804HJQ7;A0A804HI25;Q9UBM7;E9PM00;E9PJ54;A0A804HJI8;A0A804HL56	7-dehydrocholesterol reductase	DHCR7	2.44077	0.00143916	+
A0A7I2V5X1;Q9NXS2;K7EQG1;A0A7I2V353	A0A7I2V5X1;Q9NXS2;K7EQG1	Glutaminyl-peptide cyclotransferase-like protein	QPCTL	2.33964	0.00217485	+
P62854;Q5JNZ5	P62854;Q5JNZ5	40S ribosomal protein S26;Putative 40S ribosomal protein S26-like 1	RPS26;RPS26P11	2.31317	0.136128	+
P41091;Q2VIR3;H7BZU1	P41091;Q2VIR3	Eukaryotic translation initiation factor 2 subunit 3;Putative eukaryotic translation initiation factor 2 subunit 3-like protein	EIF2S3;EIF2S3L	2.23938	0.163273	+
Q8N1G4	Q8N1G4	Leucine-rich repeat-containing protein 47	LRRC47	2.18448	0.00832833	+
Q96GA3;A0A075B6Q4	Q96GA3;A0A075B6Q4	Protein LTV1 homolog	LTV1	2.17111	0.111426	+
Q8TEX9;H0YMR4;H0YN14;H0YN07	Q8TEX9;H0YMR4;H0YN14	Importin-4	IPO4	2.05022	0.00845399	+
M0R0F0;M0R0R2;P46782;M0QZN2	M0R0F0;M0R0R2;P46782;M0QZN2	40S ribosomal protein S5;40S ribosomal protein S5, N-terminally processed	RPS5	2.00843	0.000252797	+
H0YLA2;P37108	H0YLA2;P37108	Signal recognition particle 14 kDa protein	SRP14	1.99574	0.142645	+
Q15393;J3QRB2;J3QL37	Q15393	Splicing factor 3B subunit 3	SF3B3	1.9587	0.136432	+
B1AHC9;P12956	B1AHC9;P12956	X-ray repair cross-complementing protein 6	XRCC6	1.9147	0.0464701	+
C9JYQ9;H0Y8C2;Q6P5R6	C9JYQ9;H0Y8C2;Q6P5R6	60S ribosomal protein L22-like 1	RPL22L1	1.86657	0.0311057	+
Q96AG4	Q96AG4	Leucine-rich repeat-containing protein 59	LRRC59	1.85353	0.0282447	+
Q7KZF4;H7C597	Q7KZF4	Staphylococcal nuclease domain-containing protein 1	SND1	1.66259	0.0413062	+
A0A7I2V2U7;A0A7I2V5M5;A0A7I2V428;C9JLB1;A0A7I2V3F3;H7BY16;P19338;A0A7I2V349;A0A7I2V506;A0A7I2V699;A0A7I2V2S8	A0A7I2V2U7;A0A7I2V5M5;A0A7I2V428;C9JLB1;A0A7I2V3F3;H7BY16;P19338;A0A7I2V349;A0A7I2V506;A0A7I2V699;A0A7I2V2S8	Nucleolin	NCL	1.60294	0.121513	+
